# Supplementary material for: Metabolomic profiles of an atherogenic TMAO-dietary pattern among postmenopausal women
Source: Eur J Nutr. 2025 Sep 4;64(6):271. doi: 10.1007/s00394-025-03792-w (PMC12411603; doi:10.1007/s00394-025-03792-w)
Supplement: Supplementary file 1 — Supplementary file1 (XLSX 116 kb) [file 394_2025_3792_MOESM1_ESM.xlsx]

## Sheet: Index
Title: Metabolomic Profiles of an Atherogenic TMAO-Dietary Pattern Among Postmenopausal Women
European Journal of Nutrition
Authors: Kaelyn F. Burns, Rachael Hageman Blair, Michael J. LaMonte, Jean Wactawski-Wende, Kathryn M. Rexrode, Raji Balasubramanian, Fred K. Tabung, Linda Snetselaar, Amy E. Millen
Corresponding Author: Kaelyn F. Burns; Department of Epidemiology and Environmental Health, University at Buffalo, Buffalo, New York 14214; kfburns@buffalo.edu
Supplementary Tables:
Supplemental Table 1. Metabolites included in this analysis matched with their Human Metabolome Database (HMDB) IDs.
Supplemental Table 2. Mean (SD) daily intakes of macronutrients and micronutrients in the Discovery Sample and the Replication Sample, by quartiles of the TMAO-DP.
Supplemental Table 3. Crude Linear Regression Models Evaluating Associations Between the TMAO-DP and Metabolites in the Discovery Sample.
Supplemental Table 4. Adjusted Linear Regression Models Evaluating Associations Between the TMAO-DP and Metabolites in the Discovery Sample.
Supplemental Table 5. Crude Linear Regression Models Evaluating Associations Between the TMAO-DP and Metabolites in the Replication Sample.
Supplemental Table 6. Adjusted Linear Regression Models Evaluating Associations Between the TMAO-DP and Metabolites in the Replication Sample.
Supplemental Table 7. Adjusted Linear Regression Models Evaluating Associations Between the TMAO-DP and Metabolites in the Discovery Sample, Excluding Participants with a History of CVD Events.
Supplemental Table 8. Adjusted Linear Regression Models Evaluating Associations Between the TMAO-DP in the Repliocation Sample, Stratified by Hormone Therapy Status.
Supplemental Table 9. Adjusted Linear Regression Models Evaluating Associations Between the Red Meat and Egg Intake with Metabolites in the Discovery Sample.
Supplemental Table 10. Adjusted Linear Regression Models Evaluating Associations Between the Red Meat and Egg Intake with Metabolites in the Replication Sample.
Supplemental Table 11. Adjusted Linear Regression Models for Metabolites that were Associated with Both the TMAO-DP and Red Meat and Egg Intake, in the Replication Sample.
Supplemental Table 12. Adjusted Linear Regression Models Evaluating Associations Between the Fish Intake with Metabolites in the Discovery Sample.
Supplemental Table 13. Adjusted Linear Regression Models Evaluating Associations Between the Fish Intake with Metabolites in the Replication Sample.
Supplemental Table 14. Adjusted Linear Regression Models for Metabolites that were Associated with Both the TMAO-DP and Fish Intake, in the Replication Sample.

## Sheet: Supplemental Table 1
Supplemental Table 1. Metabolites included in this analysis matched with their Human Metabolome Database (HMDB) IDs.
HMDB ID	Metabolite	Method
HMDB10379	C14:0 LPC-A	C8-pos
HMDB10379	C14:0 LPC-B	C8-pos
HMDB10381	C15:0 LPC	C8-pos
HMDB10383	C16:1 LPC	C8-pos
HMDB10382	C16:0 LPC	C8-pos
HMDB10387	C18:3 LPC	C8-pos
HMDB10386	C18:2 LPC	C8-pos
HMDB02815	C18:1 LPC	C8-pos
HMDB10384	C18:0 LPC-A	C8-pos
HMDB10384	C18:0 LPC-B	C8-pos
HMDB10397	C20:5 LPC	C8-pos
HMDB10395	C20:4 LPC	C8-pos
HMDB10393	C20:3 LPC	C8-pos
HMDB10392	C20:2 LPC	C8-pos
HMDB10391	C20:1 LPC	C8-pos
HMDB10404	C22:6 LPC	C8-pos
HMDB10401	C22:4 LPC	C8-pos
HMDB08038	C24:0 LPC	C8-pos
NA	C16:1 LPC plasmalogen	C8-pos
HMDB11149	C18:1 LPC plasmalogen	C8-pos
HMDB11149	C18:0 LPC plasmalogen	C8-pos
HMDB11503	C16:0 LPE	C8-pos
HMDB11507	C18:2 LPE	C8-pos
HMDB11506	C18:1 LPE	C8-pos
HMDB11130	C18:0 LPE	C8-pos
HMDB11517	C20:4 LPE-A	C8-pos
HMDB11517	C20:4 LPE-B	C8-pos
HMDB11512	C20:1 LPE	C8-pos
HMDB11511	C20:0 LPE	C8-pos
HMDB11526	C22:6 LPE-B	C8-pos
HMDB11526	C22:6 LPE-A	C8-pos
HMDB07866	C28:0 PC	C8-pos
HMDB07870	C30:1 PC	C8-pos
HMDB07869	C30:0 PC	C8-pos
HMDB07936	C31:1 PC	C8-pos
HMDB07874	C32:2 PC	C8-pos
HMDB07873	C32:1 PC	C8-pos
HMDB07871	C32:0 PC	C8-pos
HMDB07885	C34:5 PC	C8-pos
HMDB07883	C34:4 PC	C8-pos
HMDB08006	C34:3 PC	C8-pos
HMDB07973	C34:2 PC	C8-pos
HMDB07972	C34:1 PC	C8-pos
HMDB07970	C34:0 PC	C8-pos
HMDB07890	C36:5 PC	C8-pos
HMDB07983	C36:4 PC-A	C8-pos
HMDB08138	C36:4 PC-B	C8-pos
HMDB08105	C36:3 PC	C8-pos
HMDB08039	C36:2 PC	C8-pos
HMDB08038	C36:1 PC	C8-pos
HMDB08036	C36:0 PC	C8-pos
HMDB08625	C37:4 PC	C8-pos
HMDB07952	C37:1 PC	C8-pos
HMDB07991	C38:6 PC	C8-pos
HMDB08048	C38:4 PC	C8-pos
HMDB08047	C38:3 PC	C8-pos
HMDB08270	C38:2 PC	C8-pos
HMDB08268	C38:1 PC	C8-pos
HMDB08511	C40:10 PC	C8-pos
HMDB08057	C40:6 PC-A	C8-pos
HMDB08057	C40:6 PC-B	C8-pos
HMDB08056	C40:5 PC	C8-pos
HMDB08026	C40:1 PC	C8-pos
HMDB13404	C32:1 PC plasmalogen-A	C8-pos
HMDB13404	C32:1 PC plasmalogen-B	C8-pos
HMDB11212	C34:4 PC plasmalogen	C8-pos
HMDB11211	C34:3 PC plasmalogen	C8-pos
HMDB11210	C34:2 PC plasmalogen-A	C8-pos
HMDB11210	C34:2 PC plasmalogen-B	C8-pos
HMDB11208	C34:1 PC plasmalogen	C8-pos
HMDB13405	C34:0 PC plasmalogen	C8-pos
HMDB11221	C36:5 PC plasmalogen-A	C8-pos
HMDB11220	C36:5 PC plasmalogen-B	C8-pos
HMDB11310	C36:4 PC plasmalogen-B	C8-pos
HMDB11244	C36:3 PC plasmalogen-A	C8-pos
HMDB11244	C36:3 PC plasmalogen-B	C8-pos
HMDB11243	C36:2 PC plasmalogen-A	C8-pos
HMDB11243	C36:2 PC plasmalogen-B	C8-pos
HMDB11241	C36:1 PC plasmalogen	C8-pos
HMDB11229	C38:7 PC plasmalogen	C8-pos
HMDB11319	C38:6 PC plasmalogen-A	C8-pos
HMDB11319	C38:6 PC plasmalogen-B	C8-pos
HMDB11252	C38:4 PC plasmalogen-A	C8-pos
HMDB11252	C38:4 PC plasmalogen-B	C8-pos
NA	C40:11 PC plasmalogen	C8-pos
HMDB11294	C40:7 PC plasmalogen	C8-pos
HMDB08928	C34:2 PE	C8-pos
HMDB08937	C36:4 PE	C8-pos
HMDB09060	C36:3 PE	C8-pos
HMDB08994	C36:2 PE	C8-pos
HMDB08993	C36:1 PE	C8-pos
HMDB08991	C36:0 PE	C8-pos
HMDB09102	C38:6 PE	C8-pos
HMDB09069	C38:5 PE	C8-pos
HMDB09003	C38:4 PE	C8-pos
HMDB08942	C38:2 PE	C8-pos
HMDB09012	C40:6 PE	C8-pos
HMDB11343	C34:3 PE plasmalogen	C8-pos
HMDB08952	C34:2 PE plasmalogen	C8-pos
HMDB11410	C36:5 PE plasmalogen	C8-pos
HMDB11442	C36:4 PE plasmalogen	C8-pos
HMDB11441	C36:3 PE plasmalogen	C8-pos
HMDB09082	C36:2 PE plasmalogen	C8-pos
HMDB11420	C38:7 PE plasmalogen	C8-pos
HMDB11387	C38:6 PE plasmalogen	C8-pos
HMDB11386	C38:5 PE plasmalogen	C8-pos
HMDB11394	C40:7 PE plasmalogen	C8-pos
NA	C42:11 PE plasmalogen	C8-pos
NA	C44:13 PE plasmalogen	C8-pos
HMDB12356	C34:0 PS	C8-pos
HMDB10167	C40:6 PS	C8-pos
NA	C36:1 PS plasmalogen	C8-pos
NA	C36:2 PS plasmalogen	C8-pos
HMDB00067	cholesterol	C8-pos
HMDB00921	4-cholesten-3-one	C8-pos
HMDB02117	oleamide	C8-pos
HMDB12097	C14:0 SM	C8-pos
NA	C16:1 SM	C8-pos
HMDB10169	C16:0 SM	C8-pos
NA	C18:2 SM	C8-pos
HMDB12101	C18:1 SM	C8-pos
HMDB01348	C18:0 SM	C8-pos
HMDB12102	C20:0 SM	C8-pos
HMDB12104	C22:1 SM	C8-pos
HMDB12103	C22:0 SM	C8-pos
HMDB12107	C24:1 SM	C8-pos
HMDB11697	C24:0 SM	C8-pos
HMDB04949	C16:0 Ceramide (d18:1)	C8-pos
HMDB04952	C22:0 Ceramide (d18:1)	C8-pos
HMDB00950	C23:0 Ceramide (d18:1)	C8-pos
HMDB04953	C24:1 Ceramide (d18:1)	C8-pos
HMDB04956	C24:0 Ceramide (d18:1)	C8-pos
HMDB06725	C14:0 CE	C8-pos
HMDB00658	C16:1 CE	C8-pos
HMDB00885	C16:0 CE	C8-pos
HMDB10370	C18:3 CE	C8-pos
HMDB00610	C18:2 CE	C8-pos
HMDB00918	C18:1 CE	C8-pos
HMDB10368	C18:0 CE	C8-pos
HMDB06731	C20:5 CE	C8-pos
HMDB06726	C20:4 CE	C8-pos
HMDB06736	C20:3 CE	C8-pos
HMDB06734	C20:2 CE	C8-pos
HMDB05193	C20:1 CE	C8-pos
HMDB06733	C22:6 CE	C8-pos
HMDB10375	C22:5 CE	C8-pos
HMDB06729	C22:4 CE	C8-pos
HMDB11534	C16:1 MAG	C8-pos
HMDB11131	C18:0 MAG	C8-pos
HMDB11582	C22:1 MAG	C8-pos
HMDB07011	C30:0 DAG	C8-pos
HMDB07128	C32:2 DAG	C8-pos
HMDB07099	C32:1 DAG	C8-pos
HMDB07098	C32:0 DAG	C8-pos
HMDB07132	C34:3 DAG	C8-pos
HMDB07103	C34:2 DAG	C8-pos
HMDB07102	C34:1 DAG	C8-pos
HMDB07100	C34:0 DAG	C8-pos
HMDB07248	C36:4 DAG-A	C8-pos
HMDB07248	C36:4 DAG-B	C8-pos
HMDB07219	C36:3 DAG	C8-pos
HMDB07218	C36:2 DAG	C8-pos
HMDB07216	C36:1 DAG	C8-pos
HMDB07158	C36:0 DAG	C8-pos
HMDB07199	C38:5 DAG	C8-pos
HMDB07170	C38:4 DAG	C8-pos
HMDB07168	C38:3 DAG	C8-pos
HMDB42061	C42:0 TAG	C8-pos
HMDB42098	C43:1 TAG	C8-pos
HMDB42062	C43:0 TAG	C8-pos
HMDB47770	C44:2 TAG	C8-pos
HMDB42301	C44:1 TAG	C8-pos
HMDB42063	C44:0 TAG	C8-pos
NA	C45:3 TAG	C8-pos
HMDB43170	C45:2 TAG	C8-pos
HMDB42099	C45:1 TAG	C8-pos
HMDB42093	C45:0 TAG	C8-pos
HMDB42781	C46:4 TAG	C8-pos
HMDB42541	C46:3 TAG	C8-pos
HMDB10419	C46:2 TAG	C8-pos
HMDB10412	C46:1 TAG	C8-pos
HMDB10411	C46:0 TAG	C8-pos
HMDB48435	C47:2 TAG	C8-pos
HMDB42100	C47:1 TAG	C8-pos
HMDB42841	C48:5 TAG	C8-pos
HMDB42631	C48:4 TAG	C8-pos
HMDB05432	C48:3 TAG	C8-pos
HMDB05376	C48:2 TAG	C8-pos
HMDB05359	C48:1 TAG	C8-pos
HMDB05356	C48:0 TAG	C8-pos
HMDB42103	C49:3 TAG	C8-pos
HMDB11706	C49:2 TAG	C8-pos
HMDB11705	C49:1 TAG	C8-pos
HMDB10497	C50:6 TAG	C8-pos
HMDB10471	C50:5 TAG	C8-pos
HMDB05435	C50:4 TAG	C8-pos
HMDB05433	C50:3 TAG	C8-pos
HMDB05377	C50:2 TAG	C8-pos
HMDB44109	C50:1 TAG	C8-pos
HMDB05357	C50:0 TAG	C8-pos
HMDB43062	C51:3 TAG	C8-pos
HMDB49721	C51:2 TAG	C8-pos
HMDB42104	C51:1 TAG	C8-pos
HMDB10517	C52:7 TAG	C8-pos
HMDB31106	C51:0 TAG	C8-pos
HMDB05436	C52:6 TAG	C8-pos
HMDB05363	C52:4 TAG	C8-pos
HMDB05384	C52:3 TAG	C8-pos
HMDB05369	C52:2 TAG	C8-pos
HMDB05367	C52:1 TAG	C8-pos
HMDB05365	C52:0 TAG	C8-pos
HMDB10498	C54:9 TAG	C8-pos
HMDB10518	C54:8 TAG	C8-pos
HMDB05447	C54:7 TAG	C8-pos
HMDB05391	C54:6 TAG	C8-pos
HMDB05370	C54:4 TAG	C8-pos
HMDB05405	C54:3 TAG	C8-pos
HMDB05403	C54:2 TAG	C8-pos
HMDB05395	C54:1 TAG	C8-pos
HMDB10513	C56:10 TAG	C8-pos
HMDB43549	C55:3 TAG	C8-pos
HMDB05448	C56:9 TAG	C8-pos
HMDB50319	C55:2 TAG	C8-pos
HMDB05392	C56:8 TAG	C8-pos
HMDB05462	C56:7 TAG	C8-pos
HMDB05456	C56:6 TAG	C8-pos
HMDB05406	C56:5 TAG	C8-pos
HMDB05410	C56:3 TAG	C8-pos
HMDB05404	C56:2 TAG	C8-pos
HMDB10531	C58:11 TAG	C8-pos
HMDB05476	C58:10 TAG	C8-pos
HMDB05463	C58:9 TAG	C8-pos
HMDB05413	C58:8 TAG	C8-pos
HMDB05471	C58:7 TAG	C8-pos
HMDB05458	C58:6 TAG	C8-pos
HMDB05478	C60:12 TAG	C8-pos
HMDB00792	sebacate	C18-neg
HMDB02000	myristoleic acid	C18-neg
HMDB60564	carboxyibuprofen	C18-neg
HMDB02261	hydroxymyristate	C18-neg
HMDB00220	palmitate	C18-neg
HMDB00872	tetradecanedioate	C18-neg
HMDB31057	2-hydroxyhexadecanoate	C18-neg
HMDB03073	gamma-linolenic acid	C18-neg
HMDB00673	linoleate	C18-neg
HMDB00207	oleate	C18-neg
HMDB00827	stearate	C18-neg
HMDB00672	hexadecanedioate	C18-neg
HMDB01999	eicosapentaenoate	C18-neg
HMDB01043	arachidonate	C18-neg
HMDB02925	8,11,14-eicosatrienoic acid	C18-neg
HMDB01976	docosapentaenoic acid	C18-neg
HMDB02226	adrenate	C18-neg
HMDB02823	docosatrienoic acid	C18-neg
HMDB0242141	eicosanedioate	C18-neg
HMDB01220	PGE2	C18-neg
HMDB00277	sphingosine-1-phosphate	C18-neg
HMDB00626	deoxycholate	C18-neg
HMDB00619	cholate	C18-neg
HMDB00698	glycolithocholate	C18-neg
HMDB00708	glycoursodeoxycholate	C18-neg
HMDB00631	glycodeoxycholate	C18-neg
HMDB00637	glycochenodeoxycholate	C18-neg
HMDB11103	1,7-dimethyluric acid	HILIC-pos
HMDB03331	1-methyladenosine	HILIC-pos
HMDB03282	1-methylguanine	HILIC-pos
HMDB01563	1-methylguanosine	HILIC-pos
HMDB00699	1-methylnicotinamide	HILIC-pos
HMDB00991	2-aminooctanoate	HILIC-pos
HMDB00479	3-methylhistidine	HILIC-pos
HMDB01886	3-methylxanthine	HILIC-pos
HMDB03681	4-acetamidobutanoate	HILIC-pos
HMDB13678	4-hydroxyhippurate	HILIC-pos
HMDB04400	5-acetylamino-6-amino-3-methyluracil	HILIC-pos
HMDB00897	7-methylguanine	HILIC-pos
HMDB01991	7-methylxanthine	HILIC-pos
HMDB01539	ADMA	HILIC-pos
HMDB00161	alanine	HILIC-pos
HMDB00462	allantoin	HILIC-pos
HMDB00086	alpha-glycerophosphocholine	HILIC-pos
HMDB03911	aminoisobutyric acid	HILIC-pos
HMDB00517	arginine	HILIC-pos
HMDB00168	asparagine	HILIC-pos
HMDB00043	betaine	HILIC-pos
HMDB00054	bilirubin	HILIC-pos
HMDB01008	biliverdin	HILIC-pos
HMDB06831	butyrobetaine	HILIC-pos
HMDB00062	carnitine	HILIC-pos
HMDB00201	C2 carnitine	HILIC-pos
HMDB00824	C3 carnitine	HILIC-pos
HMDB02013	C4 carnitine	HILIC-pos
HMDB02366	C5:1 carnitine	HILIC-pos
HMDB00688	C5 carnitine	HILIC-pos
HMDB13127	C4-OH carnitine	HILIC-pos
HMDB00705	C6 carnitine	HILIC-pos
HMDB13133	C3-DC-CH3 carnitine	HILIC-pos
HMDB13238	C7 carnitine	HILIC-pos
HMDB13130	C5-DC carnitine	HILIC-pos
HMDB00791	C8 carnitine	HILIC-pos
HMDB13288	C9 carnitine	HILIC-pos
HMDB13325	C10:2 carnitine	HILIC-pos
HMDB00651	C10 carnitine	HILIC-pos
HMDB13326	C12:1 carnitine	HILIC-pos
HMDB02250	C12 carnitine	HILIC-pos
HMDB13331	C14:2 carnitine	HILIC-pos
HMDB02014	C14:1 carnitine	HILIC-pos
HMDB05066	C14 carnitine	HILIC-pos
HMDB00222	C16 carnitine	HILIC-pos
HMDB06469	C18:2 carnitine	HILIC-pos
HMDB05065	C18:1 carnitine	HILIC-pos
HMDB00848	C18 carnitine	HILIC-pos
HMDB06347	C26 carnitine	HILIC-pos
HMDB01847	caffeine	HILIC-pos
HMDB00097	choline	HILIC-pos
HMDB00904	citrulline	HILIC-pos
HMDB00063	cortisol	HILIC-pos
HMDB02802	cortisone	HILIC-pos
HMDB00064	creatine	HILIC-pos
HMDB00562	creatinine	HILIC-pos
HMDB00630	cytosine	HILIC-pos
HMDB00092	dimethylglycine	HILIC-pos
HMDB0240650	ectoine	HILIC-pos
HMDB00122	glucose	HILIC-pos
HMDB00641	glutamine	HILIC-pos
HMDB00123	glycine	HILIC-pos
HMDB0242414	glycodeoxycholate/glycochenodeoxycholate	HILIC-pos
HMDB00128	guanidoacetic acid	HILIC-pos
HMDB00177	histidine	HILIC-pos
HMDB00670	homoarginine	HILIC-pos
HMDB01390	hydroxycotinine	HILIC-pos
NA	hydroxyectoine	HILIC-pos
HMDB00725	hydroxyproline	HILIC-pos
HMDB00172	isoleucine	HILIC-pos
HMDB00715	kynurenic acid	HILIC-pos
HMDB00687	leucine	HILIC-pos
HMDB12252	linoleoyl ethanolamide	HILIC-pos
NA	L-threo-Sphingosine	HILIC-pos
HMDB00182	lysine	HILIC-pos
HMDB00696	methionine	HILIC-pos
HMDB02005	methionine sulfoxide	HILIC-pos
HMDB04193	N1-methyl-2-pyridone-5-carboxamide	HILIC-pos
HMDB04824	N2,N2-dimethylguanosine	HILIC-pos
HMDB05923	N4-acetylcytidine	HILIC-pos
HMDB00206	N6-acetyllysine	HILIC-pos
HMDB00812	N-acetylaspartic acid	HILIC-pos
HMDB03357	N-acetylornithine	HILIC-pos
HMDB02064	N-acetylputrescine	HILIC-pos
HMDB04620	N-alpha-acetylarginine	HILIC-pos
HMDB00026	N-carbamoyl-beta-alanine	HILIC-pos
HMDB13287	N6,N6-dimethyllysine	HILIC-pos
HMDB01325	N6,N6,N6-trimethyllysine	HILIC-pos
HMDB01406	niacinamide	HILIC-pos
HMDB13272	N-lauroylglycine	HILIC-pos
HMDB94696	N-methylproline	HILIC-pos
HMDB04370	N-methyltryptamine	HILIC-pos
HMDB29416	NMMA	HILIC-pos
HMDB00214	ornithine	HILIC-pos
HMDB06344	phenylacetylglutamine	HILIC-pos
HMDB00159	phenylalanine	HILIC-pos
HMDB00716	pipecolic acid	HILIC-pos
HMDB29377	piperine	HILIC-pos
HMDB00162	proline	HILIC-pos
HMDB04827	proline betaine	HILIC-pos
HMDB00767	pseudouridine	HILIC-pos
HMDB01414	putrescine	HILIC-pos
HMDB00267	pyroglutamate	HILIC-pos
HMDB00271	sarcosine	HILIC-pos
HMDB03334	SDMA	HILIC-pos
HMDB00187	serine	HILIC-pos
HMDB00259	serotonin	HILIC-pos
HMDB00252	sphingosine	HILIC-pos
HMDB00251	taurine	HILIC-pos
HMDB00235	thiamine	HILIC-pos
HMDB00167	threonine	HILIC-pos
HMDB00248	thyroxine	HILIC-pos
HMDB00875	trigonelline	HILIC-pos
HMDB00925	trimethylamine-N-oxide	HILIC-pos
HMDB13733	trimethylbenzene	HILIC-pos
HMDB00303	tryptamine	HILIC-pos
HMDB00929	tryptophan	HILIC-pos
HMDB00158	tyrosine	HILIC-pos
HMDB00883	valine	HILIC-pos
HMDB00292	xanthine	HILIC-pos
HMDB10379	C14:0 LPC	HILIC-pos
HMDB10384	C18:0 LPC	HILIC-pos
HMDB11517	C20:4 LPE	HILIC-pos
HMDB0302754	2-aminoadipate	CMH
HMDB03391	2-phosphoglycerate	CMH
HMDB0252849	alpha-glycerophosphate	CMH
HMDB00017	4-pyridoxate	CMH
HMDB0247961	aconitate	CMH
HMDB00448	adipate	CMH
HMDB00208	alpha-ketoglutarate	CMH
HMDB00045	AMP	CMH
HMDB01341	ADP	CMH
HMDB00094	citrate	CMH
HMDB00193	isocitrate	CMH
HMDB0303077	cystathionine	CMH
HMDB00089	cytidine	CMH
NA	hexose monophosphate	CMH
HMDB00660	fructose/glucose/galactose	CMH
NA	hexose diphosphate	CMH
HMDB00134	fumarate/maleate	CMH
HMDB01201	GDP	CMH
HMDB00127	glucuronate	CMH
HMDB01397	GMP	CMH
HMDB00714	hippurate	CMH
HMDB00157	hypoxanthine	CMH
HMDB0000195	inosine	CMH
HMDB00684	kynurenine	CMH
HMDB00190	lactate	CMH
HMDB0000186	lactose	CMH
HMDB00156	malate	CMH
HMDB02329	oxalate	CMH
HMDB00210	pantothenate	CMH
HMDB00243	pyruvate	CMH
NA	pentose monophosphate	CMH
HMDB00840	salicylurate	CMH
HMDB00247	sorbitol	CMH
HMDB00254	succinate	CMH
HMDB00202	methylmalonate	CMH
HMDB00258	sucrose	CMH
HMDB00262	thymine	CMH
HMDB0000302	UDP-galactose/UDP-glucose	CMH
HMDB00935	UDP-glucuronate	CMH
HMDB00300	uracil	CMH
HMDB00289	urate	CMH
HMDB00296	uridine	CMH
HMDB00881	xanthurenate	CMH
HMDB00669	hydroxyphenylacetate	CMH
HMDB00682	indoxylsulfate	CMH
HMDB02302	indole-3-propionate	CMH
HMDB59999	gentisate	CMH
HMDB01511	phosphocreatine	CMH
HMDB0000555	3-methyladipate/pimelate	CMH
HMDB00008	alpha-hydroxybutyrate	CMH
HMDB00011	beta-hydroxybutyrate	CMH
HMDB59655	2-hydroxyglutarate	CMH
HMDB00211	inositol	CMH
HMDB00806	myristic.acid	FFA
HMDB03229	palmitoleic.acid	FFA
HMDB0244316	docosahexaenoic.acid	FFA
HMDB00036	taurocholate	FFA
HMDB00896	taurodeoxycholate	FFA
HMDB00951	taurochenodeoxycholate	FFA
HMDB00874	taurohyodeoxycholate.tauroursodeoxycholate	FFA

## Sheet: Supplemental Table 2
Supplemental Table 2. Mean (SD) daily intakes of macronutrients and micronutrients in the Discovery Sample and the Replication Sample, by quartiles of the TMAO-DP.
	Discovery Sample			Replication Sample
	N=1117			n=870
Macronutrients and Micronutrients	Q1	Q4	p-value	Q1	Q4	p-value
	[-3.39, -0.66]	[0.70, 3.05]		[-4.04, -0.68]	[0.69, 2.68]
	n=279	n=279		n=217	n=217
Energy (kcal)	1722.2 (672.2)	1720.2 (695.7)	0.0021	1630.8 (597.1)	1610.8 (676.5)	0.0434
Protein (% kcal)	16.8 (3.1)	17.1 (3.4)	0.0115	17.4 (3.2)	16.4 (3.2)	0.0292
Carbohydrates (% kcal)	55.3 (8.8)	42.6 (7.7)	<0.0001	58.8 (8.3)	45.6 (8.3)	<0.0001
Fat (% kcal)	27.8 (7.5)	40.7 (7.1)	<0.0001	23.6 (6.7)	38.3 (7.1)	<0.0001
Fiber (g)	11.7 (3.7)	7.9 (2.4)	<0.0001	12.4 (4.0)	8.6 (3.0)	<0.0001
Dietary Sodium (mg/day)	1706.8 (330.8)	1712.7 (262.9)	0.1303	1643.5 (319.5)	1702.9 (288.5)	0.0953
Dietary Vitamin A (mcg RAE/day)	524.5 (195.6)	420.4 (180.8)	<0.0001	534.3 (212.2)	452.5 (232.5)	0.0005
Dietary Thiamin (Vitamin B1) (mg/day)	0.9 (0.2)	0.8 (0.2)	<0.0001	0.9 (0.3)	0.8 (0.2)	<0.0001
Dietary Riboflavin (Vitamin B2) (mg/day)	1.4 (0.4)	1.1 (0.3)	<0.0001	1.4 (0.4)	1.1 (0.3)	<0.0001
Dietary Niacin (Vitamin B3) (mg/day)	11.0 (3.3)	11.0 (2.6)	0.4215	11.6 (4.0)	10.9 (2.5)	0.0652
Dietary Pantothenic Acid (Vitamin B5) (mg/day)	3.6 (1.5)	3.0 (1.2)	<0.0001	4.0 (1.7)	3.0 (1.0)	<0.0001
Dietary Vitamin B6 (mg/day)	1.1 (0.4)	0.9 (0.3)	<0.0001	1.2 (0.4)	0.9 (0.3)	<0.0001
Dietary Natural Folate (Vitamin B9) (mcg/d)	167.6 (44.6)	126.5 (39.1)	<0.0001	178.2 (51.4)	135.9 (46.7)	<0.0001
Dietary Vitamin B12 (mcg/day)	3.9 (1.7)	3.8 (1.6)	0.2606	4.0 (1.8)	3.9 (2.7)	0.4254
Dietary Vitamin C (mg/d)	76.5 (37.0)	48.0 (31.1)	<0.0001	87.7 (45.0)	55.3 (38.0)	<0.0001
Dietary Vitamin D (mcg/d)	2.9 (1.7)	2.4 (1.2)	0.0002	3.3 (2.1)	2.4 (1.3)	<0.0001
Dietary Vitamin E (IU/day)	5.8 (4.0)	5.7 (2.7)	0.8059	6.2 (4.7)	5.7 (2.4)	0.5009
Abbreviations: TMAO-DP, trimethylamine N-oxide dietary pattern; WHI, Women’s Health Initiative; HT, Hormone Trials; OS, Observational Study; Q, quartile; SD, standard deviation
Footnotes: All micronutrients will be energy adjusted using the density method and presented as intake per 1,000 kcal. p-value from ANOVA.

## Sheet: Supplemental Table 3
Supplemental Table 3. Crude Linear Regression Models Evaluating Associations Between the TMAO-DP and Metabolites in the Discovery Sample.
Metabolite name	Metabolite class	HMDB ID	Beta Estimate	Std. Error	p-value	bootstrap p-value	FDR p-value
C4-OH carnitine	Acyl carnitines	HMDB0013127	0.116434	0.0210279	<0.0001	<0.0001	<0.0001
C10:2 carnitine	Acyl carnitines	HMDB0013325	0.0523232	0.0137623	0.000151346	<0.0001	<0.0001
C5 carnitine	Acyl carnitines	HMDB0000688	0.0445016	0.011714	0.00015312	<0.0001	<0.0001
C7 carnitine	Acyl carnitines	HMDB0013238	0.0401406	0.0141769	0.00471751	<0.0001	<0.0001
C8 carnitine	Acyl carnitines	HMDB0000791	0.0360984	0.0157144	0.0217944	<0.0001	<0.0001
2-aminooctanoate	Alpha amino acids	HMDB0000991	0.0964827	0.0236427	<0.0001	<0.0001	<0.0001
dimethylglycine	Alpha amino acids	HMDB0000092	0.0463047	0.0108947	<0.0001	<0.0001	<0.0001
2-aminoadipate	Alpha amino acids	HMDB0302754	0.0369402	0.0107935	0.000643149	<0.0001	<0.0001
glycine	Alpha amino acids	HMDB0000123	-0.0301562	0.0102893	0.00344936	0.01	0.0284076
creatine	Alpha amino acids and derivatives	HMDB0000064	0.0435698	0.0140744	0.00201254	<0.0001	<0.0001
guanidoacetic acid	Alpha amino acids and derivatives	HMDB0000128	-0.0307324	0.0103495	0.0030471	0.01	0.0284076
alpha-hydroxybutyrate	Alpha hydroxy acids and derivatives	HMDB0000008	0.0472614	0.0115321	<0.0001	<0.0001	<0.0001
indoxylsulfate	Arylsulfates	HMDB0000682	0.0568305	0.0190973	0.00298488	<0.0001	<0.0001
asparagine	Asparagine and derivatives	HMDB0000168	-0.017973	0.00669474	0.00736828	0.01	0.0284076
N-acetylaspartic acid	Aspartic acid and derivatives	HMDB0000812	-0.0655995	0.0216218	0.00246967	0.01	0.0284076
trimethylbenzene	Benzene and substituted derivatives	HMDB0013733	0.036914	0.00947704	0.000103997	<0.0001	<0.0001
beta-hydroxybutyrate	Beta hydroxy acids and derivatives	HMDB0000011	0.0693511	0.0254807	0.00659568	<0.0001	<0.0001
C22:0 Ceramide (d18:1)	ceramide	HMDB0004952	0.0388977	0.0110904	0.000470669	<0.0001	<0.0001
C16:0 CE	cholesteryl ester	HMDB0000885	-0.0150787	0.00517189	0.00362202	0.01	0.0284076
C18:1 CE	cholesteryl ester	HMDB0000918	-0.0239367	0.00638073	0.000184891	0.01	0.0284076
C18:3 CE	cholesteryl ester	HMDB0010370	-0.0404418	0.00850728	<0.0001	0.01	0.0284076
C20:2 CE	cholesteryl ester	HMDB0006734	-0.0471049	0.0157316	0.00281163	0.01	0.0284076
C22:5 CE	cholesteryl ester	HMDB0010375	-0.0552829	0.0132222	<0.0001	0.01	0.0284076
C20:3 CE	cholesteryl ester	HMDB0006736	-0.0554917	0.0101774	<0.0001	0.01	0.0284076
C20:1 CE	cholesteryl ester	HMDB0005193	-0.0556556	0.0129469	<0.0001	0.01	0.0284076
C22:6 CE	cholesteryl ester	HMDB0006733	-0.0615512	0.0138937	<0.0001	0.01	0.0284076
C16:1 CE	cholesteryl ester	HMDB0000658	-0.073994	0.00932584	<0.0001	0.01	0.0284076
C20:5 CE	cholesteryl ester	HMDB0006731	-0.109718	0.0136371	<0.0001	0.01	0.0284076
C14:0 CE	cholesteryl ester	HMDB0006725	-0.110204	0.0122239	<0.0001	0.01	0.0284076
cystathionine	Cysteine and derivatives	HMDB0303077	0.0599241	0.0157382	0.000147995	<0.0001	<0.0001
C36:4 DAG-A	diacylglycerol	HMDB0007248	0.0984513	0.0189681	<0.0001	<0.0001	<0.0001
C36:3 DAG	diacylglycerol	HMDB0007219	0.064293	0.0149302	<0.0001	<0.0001	<0.0001
alpha-glycerophosphocholine	Glycerophosphocholines	HMDB0000086	-0.0570165	0.0191616	0.00298757	0.01	0.0284076
hippurate	Hippuric acids	HMDB0000714	-0.0936538	0.0276915	0.000744465	0.01	0.0284076
histidine	Histidine and derivatives	HMDB0000177	-0.0167877	0.00632258	0.0080391	0.01	0.0284076
allantoin	Imidazoles	HMDB0000462	-0.097203	0.0313102	0.00195394	0.01	0.0284076
indole-3-propionate	Indolyl carboxylic acids and derivatives	HMDB0002302	-0.166676	0.0296071	<0.0001	0.01	0.0284076
isoleucine	Isoleucine and derivatives	HMDB0000172	0.0225888	0.00584277	0.000116972	<0.0001	<0.0001
N6,N6,N6-trimethyllysine	L-alpha-amino acids	HMDB0001325	0.0274293	0.0101976	0.00725664	<0.0001	<0.0001
pipecolic acid	L-alpha-amino acids	HMDB0000716	-0.04439	0.0187302	0.0179591	0.01	0.0284076
leucine	Leucine and derivatives	HMDB0000687	0.0156164	0.0065185	0.0167523	<0.0001	<0.0001
eicosanedioate	Long-chain fatty acid	HMDB0242141	0.11226	0.0209454	<0.0001	<0.0001	<0.0001
2-hydroxyhexadecanoate	Long-chain fatty acid	HMDB0031057	-0.0122714	0.00694177	0.0773731	0.01	0.0284076
hydroxymyristate	Long-chain fatty acid	HMDB0002261	-0.0184172	0.00894526	0.0397379	0.01	0.0284076
8,11,14-eicosatrienoic acid	Long-chain fatty acid	HMDB0002925	-0.0336398	0.0142821	0.0186757	0.01	0.0284076
palmitoleic.acid	Long-chain fatty acid	HMDB0003229	-0.052202	0.0203295	0.0103641	0.01	0.0284076
eicosapentaenoate	Long-chain fatty acid	HMDB0001999	-0.119182	0.0190848	<0.0001	0.01	0.0284076
tetradecanedioate	Long-chain fatty acid	HMDB0000872	-0.156738	0.0256307	<0.0001	0.01	0.0284076
C20:5 LPC	lysophosphatidylcholine	HMDB0010397	-0.0205573	0.009262	0.0266515	0.01	0.0284076
C18:2 LPC	lysophosphatidylcholine	HMDB0010386	-0.0242073	0.0100667	0.0163479	0.01	0.0284076
C18:0 LPC-B	lysophosphatidylcholine	HMDB0010384	-0.0298814	0.0111614	0.0075327	0.01	0.0284076
C18:0 LPC-A	lysophosphatidylcholine	HMDB0010384	-0.0313999	0.00974398	0.00130757	0.01	0.0284076
C20:4 LPC	lysophosphatidylcholine	HMDB0010395	-0.0374252	0.0110343	0.000718928	0.01	0.0284076
C18:0 LPC	lysophosphatidylcholine	HMDB0010384	-0.0390457	0.00961062	5.18903e-05	0.01	0.0284076
C18:1 LPC	lysophosphatidylcholine	HMDB0002815	-0.0461071	0.010026	<0.0001	0.01	0.0284076
C16:0 LPC	lysophosphatidylcholine	HMDB0010382	-0.0493361	0.00872035	<0.0001	0.01	0.0284076
C20:2 LPC	lysophosphatidylcholine	HMDB0010392	-0.0521755	0.0179586	0.00374121	0.01	0.0284076
C24:0 LPC	lysophosphatidylcholine	HMDB0008038	-0.0552613	0.0135668	<0.0001	0.01	0.0284076
C20:3 LPC	lysophosphatidylcholine	HMDB0010393	-0.0609276	0.0111196	<0.0001	0.01	0.0284076
C15:0 LPC	lysophosphatidylcholine	HMDB0010381	-0.0626548	0.0116103	<0.0001	0.01	0.0284076
C16:1 LPC	lysophosphatidylcholine	HMDB0010383	-0.0671519	0.0103881	<0.0001	0.01	0.0284076
C20:1 LPC	lysophosphatidylcholine	HMDB0010391	-0.070773	0.0143401	<0.0001	0.01	0.0284076
C18:3 LPC	lysophosphatidylcholine	HMDB0010387	-0.0782902	0.0153301	<0.0001	0.01	0.0284076
C14:0 LPC	lysophosphatidylcholine	HMDB0010379	-0.0819972	0.0122133	<0.0001	0.01	0.0284076
C14:0 LPC-A	lysophosphatidylcholine	HMDB0010379	-0.0833025	0.0122866	<0.0001	0.01	0.0284076
C22:6 LPC	lysophosphatidylcholine	HMDB0010404	-0.0906568	0.0134414	<0.0001	0.01	0.0284076
C16:1 LPC plasmalogen	lysophosphatidylcholine plasmalogen	NA	-0.047334	0.0107308	<0.0001	0.01	0.0284076
C20:0 LPE	lysophosphatidylethanolamine	HMDB0011511	-0.0138451	0.00369401	0.000187392	0.01	0.0284076
C18:0 LPE	lysophosphatidylethanolamine	HMDB0011130	-0.051822	0.0116651	<0.0001	0.01	0.0284076
C20:1 LPE	lysophosphatidylethanolamine	HMDB0011512	-0.0559799	0.0255196	0.0284698	0.01	0.0284076
C22:6 LPE-B	lysophosphatidylethanolamine	HMDB0011526	-0.0721504	0.0135075	<0.0001	0.01	0.0284076
C16:0 LPE	lysophosphatidylethanolamine	HMDB0011503	-0.0802161	0.0121465	<0.0001	0.01	0.0284076
putrescine	Monoalkylamines	HMDB0001414	-0.0562379	0.0133167	<0.0001	0.01	0.0284076
C40:6 PC-A	phosphatidylcholine	HMDB0008057	-0.0211356	0.0088302	0.0168506	0.01	0.0284076
C38:2 PC	phosphatidylcholine	HMDB0008270	-0.0289737	0.00912759	0.00154312	0.01	0.0284076
C36:1 PC	phosphatidylcholine	HMDB0008038	-0.0311055	0.00999769	0.00191019	0.01	0.0284076
C32:0 PC	phosphatidylcholine	HMDB0007871	-0.0380059	0.00822324	<0.0001	0.01	0.0284076
C38:1 PC	phosphatidylcholine	HMDB0008268	-0.0382429	0.0104707	0.000271895	0.01	0.0284076
C34:1 PC	phosphatidylcholine	HMDB0007972	-0.0421775	0.00902956	<0.0001	0.01	0.0284076
C37:1 PC	phosphatidylcholine	HMDB0007952	-0.046555	0.0115483	5.92342e-05	0.01	0.0284076
C40:5 PC	phosphatidylcholine	HMDB0008056	-0.0477597	0.0103044	<0.0001	0.01	0.0284076
C40:6 PC-B	phosphatidylcholine	HMDB0008057	-0.0571345	0.0111436	3.46621e-07	0.01	0.0284076
C38:6 PC	phosphatidylcholine	HMDB0007991	-0.062295	0.0103388	<0.0001	0.01	0.0284076
C40:10 PC	phosphatidylcholine	HMDB0008511	-0.0662095	0.010604	<0.0001	0.01	0.0284076
C32:1 PC	phosphatidylcholine	HMDB0007873	-0.0854596	0.014845	<0.0001	0.01	0.0284076
C36:5 PC	phosphatidylcholine	HMDB0007890	-0.0972695	0.0131091	<0.0001	0.01	0.0284076
C30:0 PC	phosphatidylcholine	HMDB0007869	-0.10909	0.0151434	<0.0001	0.01	0.0284076
C31:1 PC	phosphatidylcholine	HMDB0007936	-0.14564	0.02607	<0.0001	0.01	0.0284076
C30:1 PC	phosphatidylcholine	HMDB0007870	-0.161232	0.0271157	<0.0001	0.01	0.0284076
C28:0 PC	phosphatidylcholine	HMDB0007866	-0.207494	0.0351045	<0.0001	0.01	0.0284076
C34:5 PC	phosphatidylcholine	HMDB0007885	-0.229065	0.0352374	<0.0001	0.01	0.0284076
C34:2 PC plasmalogen-A	phosphatidylcholine plasmalogen	HMDB0011210	0.0355574	0.0107951	0.00101936	<0.0001	<0.0001
C36:3 PC plasmalogen-A	phosphatidylcholine plasmalogen	HMDB0011244	0.0303776	0.00942299	0.0013018	<0.0001	<0.0001
C36:2 PC plasmalogen-A	phosphatidylcholine plasmalogen	HMDB0011243	0.0297197	0.00993024	0.00282471	<0.0001	<0.0001
C38:4 PC plasmalogen-B	phosphatidylcholine plasmalogen	HMDB0011252	0.0272012	0.0081321	0.000850465	<0.0001	<0.0001
C38:6 PC plasmalogen-B	phosphatidylcholine plasmalogen	HMDB0011319	0.0228659	0.00824077	0.0056171	<0.0001	<0.0001
C32:1 PC plasmalogen-B	phosphatidylcholine plasmalogen	HMDB0013404	-0.0320341	0.00842076	0.000149995	0.01	0.0284076
C34:2 PC plasmalogen-B	phosphatidylcholine plasmalogen	HMDB0011210	-0.0448566	0.00945051	<0.0001	0.01	0.0284076
C32:1 PC plasmalogen-A	phosphatidylcholine plasmalogen	HMDB0013404	-0.0622348	0.0120295	<0.0001	0.01	0.0284076
C40:11 PC plasmalogen	phosphatidylcholine plasmalogen	NA	-0.0630853	0.01455	<0.0001	0.01	0.0284076
C34:4 PC plasmalogen	phosphatidylcholine plasmalogen	HMDB0011212	-0.0883358	0.0256844	0.000604823	0.01	0.0284076
C36:3 PE	phosphatidylethanolamine	HMDB0009060	0.0508036	0.0185454	0.00625304	<0.0001	<0.0001
C36:4 PE	phosphatidylethanolamine	HMDB0008937	-0.0309143	0.0164216	0.0600225	0.01	0.0284076
C36:0 PE	phosphatidylethanolamine	HMDB0008991	-0.0544776	0.0115086	2.48847e-06	0.01	0.0284076
C38:6 PE	phosphatidylethanolamine	HMDB0009102	-0.05474	0.0166397	0.00103422	0.01	0.0284076
C34:3 PE plasmalogen	phosphatidylethanolamine plasmalogen	HMDB0011343	0.0839727	0.018459	<0.0001	<0.0001	<0.0001
C36:4 PE plasmalogen	phosphatidylethanolamine plasmalogen	HMDB0011442	0.067612	0.0159612	<0.0001	<0.0001	<0.0001
C36:3 PE plasmalogen	phosphatidylethanolamine plasmalogen	HMDB0011441	0.0556095	0.0145628	0.000141602	<0.0001	<0.0001
C36:2 PE plasmalogen	phosphatidylethanolamine plasmalogen	HMDB0009082	0.0426932	0.0131512	0.0012038	<0.0001	<0.0001
C38:5 PE plasmalogen	phosphatidylethanolamine plasmalogen	HMDB0011386	0.038499	0.0123227	0.00182865	<0.0001	<0.0001
C38:6 PE plasmalogen	phosphatidylethanolamine plasmalogen	HMDB0011387	0.0297688	0.0110242	0.00703205	<0.0001	<0.0001
C42:11 PE plasmalogen	phosphatidylethanolamine plasmalogen	NA	0.0183369	0.00581889	0.00166894	<0.0001	<0.0001
C40:6 PS	phosphatidylserine	HMDB0010167	-0.0407124	0.00979102	<0.0001	0.01	0.0284076
C34:0 PS	phosphatidylserine	HMDB0012356	-0.0885059	0.0130568	<0.0001	0.01	0.0284076
C36:2 PS plasmalogen	phosphatidylserine plasmalogen	NA	0.0266398	0.0104457	0.0108957	<0.0001	<0.0001
C36:1 PS plasmalogen	phosphatidylserine plasmalogen	NA	-0.0395273	0.00992949	7.31264e-05	0.01	0.0284076
hydroxyproline	Proline and derivatives	HMDB0000725	0.0548965	0.0130949	<0.0001	<0.0001	<0.0001
N-methylproline	Proline and derivatives	HMDB0094696	-0.157842	0.0332641	<0.0001	0.01	0.0284076
proline betaine	Proline and derivatives	HMDB0004827	-0.278292	0.0431163	<0.0001	0.01	0.0284076
1-methyladenosine	Purine nucleosides	HMDB0003331	0.0258884	0.00970688	0.00776368	<0.0001	<0.0001
4-pyridoxate	Pyridinecarboxylic acids	HMDB0000017	-0.12949	0.027288	<0.0001	0.01	0.0284076
uridine	Pyrimidine nucleosides	HMDB0000296	-0.0238414	0.00678544	0.000459785	0.01	0.0284076
uracil	Pyrimidones	HMDB0000300	-0.020053	0.00709787	0.00480917	0.01	0.0284076
hydroxycotinine	Pyrrolidinylpyridines	HMDB0001390	0.286966	0.0885991	0.0012352	<0.0001	<0.0001
pantothenate	Secondary alcohols	HMDB0000210	-0.0742607	0.0176079	<0.0001	0.01	0.0284076
C18:2 SM	sphingomyelin	NA	0.0701724	0.0119501	<0.0001	<0.0001	<0.0001
C22:0 SM	sphingomyelin	HMDB0012103	0.0227818	0.00769801	0.00314704	<0.0001	<0.0001
C24:1 SM	sphingomyelin	HMDB0012107	-0.0253916	0.00702504	0.000314427	0.01	0.0284076
C14:0 SM	sphingomyelin	HMDB0012097	-0.045815	0.00851945	<0.0001	0.01	0.0284076
thiamine	Thiamines	HMDB0000235	-0.144429	0.0359244	6.20152e-05	0.01	0.0284076
C54:6 TAG	triacylglycerol	HMDB0005391	0.0722394	0.0148996	<0.0001	<0.0001	<0.0001
C52:4 TAG	triacylglycerol	HMDB0005363	0.0602722	0.00939942	<0.0001	<0.0001	<0.0001
C54:4 TAG	triacylglycerol	HMDB0005370	0.0496943	0.00861713	<0.0001	<0.0001	<0.0001
C51:3 TAG	triacylglycerol	HMDB0043062	0.0431493	0.0119527	0.000319776	<0.0001	<0.0001
C54:2 TAG	triacylglycerol	HMDB0005403	0.0389235	0.0128386	0.00248749	<0.0001	<0.0001
C54:3 TAG	triacylglycerol	HMDB0005405	0.0376213	0.00840901	8.46635e-06	<0.0001	<0.0001
C55:3 TAG	triacylglycerol	HMDB0043549	0.0350895	0.0111994	0.0017745	<0.0001	<0.0001
C52:3 TAG	triacylglycerol	HMDB0005384	0.0339698	0.00683459	<0.0001	<0.0001	<0.0001
C56:5 TAG	triacylglycerol	HMDB0005406	0.0310697	0.0100644	0.00207112	<0.0001	<0.0001
C58:7 TAG	triacylglycerol	HMDB0005471	-0.0270736	0.00975133	0.00558838	0.01	0.0284076
C56:9 TAG	triacylglycerol	HMDB0005448	-0.0354535	0.0156757	0.023909	0.01	0.0284076
C58:10 TAG	triacylglycerol	HMDB0005476	-0.0382522	0.0177823	0.0316797	0.01	0.0284076
C58:9 TAG	triacylglycerol	HMDB0005463	-0.0436067	0.0152694	0.00437205	0.01	0.0284076
C47:2 TAG	triacylglycerol	HMDB0048435	-0.0594921	0.0237675	0.0124538	0.01	0.0284076
C47:1 TAG	triacylglycerol	HMDB0042100	-0.0755594	0.0296441	0.0109399	0.01	0.0284076
C58:8 TAG	triacylglycerol	HMDB0005413	-0.0821823	0.020384	5.91381e-05	0.01	0.0284076
C58:11 TAG	triacylglycerol	HMDB0010531	-0.0994301	0.0285333	0.000511826	0.01	0.0284076
C56:10 TAG	triacylglycerol	HMDB0010513	-0.105794	0.0303914	0.00051875	0.01	0.0284076
C45:0 TAG	triacylglycerol	HMDB0042093	-0.121821	0.0509481	0.0169638	0.01	0.0284076
C45:1 TAG	triacylglycerol	HMDB0042099	-0.127172	0.0394494	0.00130221	0.01	0.0284076
C54:9 TAG	triacylglycerol	HMDB0010498	-0.158422	0.0494795	0.0014045	0.01	0.0284076
C43:1 TAG	triacylglycerol	HMDB0042098	-0.247699	0.075101	0.00100374	0.01	0.0284076
trimethylamine-N-oxide	Trialkyl amine oxides	HMDB0000925	0.06028	0.019222	0.00175753	<0.0001	<0.0001
isocitrate	Tricarboxylic acids and derivatives	HMDB0000193	0.0250985	0.00915104	0.0061914	<0.0001	<0.0001
valine	Valine and derivatives	HMDB0000883	0.0229245	0.0058774	0.000101752	<0.0001	<0.0001
docosatrienoic acid	Very long-chain fatty acid	HMDB0002823	0.174713	0.0430551	5.29669e-05	<0.0001	<0.0001
docosahexaenoic.acid	Very long-chain fatty acid	HMDB0244316	-0.0850623	0.0157622	<0.0001	0.01	0.0284076
Footnotes: Only the metabolites statistically significant at a false dicovery rate p-value <0.05 are shown. Metabolites are sorted alphabetically by metabolite class.

## Sheet: Supplemental Table 4
Supplemental Table 4. Adjusted Linear Regression Models Evaluating Associations Between the TMAO-DP and Metabolites in the Discovery Sample.
Metabolite name	Metabolite class	HMDB ID	Beta Estimate	Std. Error	p-value	bootstrap p-value	FDR p-value
C4-OH carnitine	Acyl carnitines	HMDB0013127	0.0970504	0.0209325	<0.0001	<0.0001	<0.0001
C10:2 carnitine	Acyl carnitines	HMDB0013325	0.0616583	0.0140459	<0.0001	<0.0001	<0.0001
C14:2 carnitine	Acyl carnitines	HMDB0013331	0.0449723	0.0145098	0.00198823	<0.0001	<0.0001
C7 carnitine	Acyl carnitines	HMDB0013238	0.0356915	0.0146661	0.0151082	<0.0001	<0.0001
C5 carnitine	Acyl carnitines	HMDB0000688	0.0283211	0.0116123	0.0148902	<0.0001	<0.0001
C4 carnitine	Acyl carnitines	HMDB0002013	0.0260727	0.0135173	0.0540083	<0.0001	<0.0001
C2 carnitine	Acyl carnitines	HMDB0000201	0.0241055	0.00965178	0.0126521	<0.0001	<0.0001
2-aminooctanoate	Alpha amino acids	HMDB0000991	0.109002	0.0246031	<0.0001	<0.0001	<0.0001
dimethylglycine	Alpha amino acids	HMDB0000092	0.0448504	0.0113635	8.42124e-05	<0.0001	<0.0001
indoxylsulfate	Arylsulfates	HMDB0000682	0.0555099	0.0198927	0.0053543	<0.0001	<0.0001
trimethylbenzene	Benzene and substituted derivatives	HMDB0013733	0.0287104	0.00981043	0.00349834	<0.0001	<0.0001
beta-hydroxybutyrate	Beta hydroxy acids and derivatives	HMDB0000011	0.0758879	0.0263379	<0.0001	<0.0001	<0.0001
C22:0 Ceramide (d18:1)	ceramide	HMDB0004952	0.0304778	0.0115839	0.00863147	<0.0001	<0.0001
C18:3 CE	cholesteryl ester	HMDB0010370	-0.0365889	0.0088247	<0.0001	0.01	0.0337879
C22:5 CE	cholesteryl ester	HMDB0010375	-0.0397186	0.013647	0.00368222	0.01	0.0337879
C22:6 CE	cholesteryl ester	HMDB0006733	-0.0408595	0.0143095	0.00437895	0.01	0.0337879
C20:3 CE	cholesteryl ester	HMDB0006736	-0.0511444	0.0105062	<0.0001	0.01	0.0337879
C16:1 CE	cholesteryl ester	HMDB0000658	-0.0762867	0.00969327	8.45357e-15	0.01	0.0337879
C20:5 CE	cholesteryl ester	HMDB0006731	-0.0919214	0.0142069	<0.0001	0.01	0.0337879
C14:0 CE	cholesteryl ester	HMDB0006725	-0.103437	0.0126058	<0.0001	0.01	0.0337879
cystathionine	Cysteine and derivatives	HMDB0303077	0.0518428	0.0161922	0.00140538	<0.0001	<0.0001
C36:4 DAG-A	diacylglycerol	HMDB0007248	0.0896899	0.0196138	<0.0001	<0.0001	<0.0001
C36:3 DAG	diacylglycerol	HMDB0007219	0.0544647	0.0153334	0.000398483	<0.0001	<0.0001
C32:2 DAG	diacylglycerol	HMDB0007128	-0.134579	0.0543222	0.0133835	0.01	0.0337879
alpha-glycerophosphocholine	Glycerophosphocholines	HMDB0000086	-0.061918	0.0199717	0.00198255	0.01	0.0337879
indole-3-propionate	Indolyl carboxylic acids and derivatives	HMDB0002302	-0.128612	0.0303756	<0.0001	0.01	0.0337879
isoleucine	Isoleucine and derivatives	HMDB0000172	0.0115918	0.00572249	0.0430424	<0.0001	<0.0001
pipecolic acid	L-alpha-amino acids	HMDB0000716	-0.0390292	0.0195264	0.0458767	0.01	0.0337879
eicosanedioate	Long-chain fatty acid	HMDB0242141	0.111349	0.021938	<0.0001	<0.0001	<0.0001
8,11,14-eicosatrienoic acid	Long-chain fatty acid	HMDB0002925	-0.0385491	0.0144693	0.00783	0.01	0.0337879
palmitoleic.acid	Long-chain fatty acid	HMDB0003229	-0.0523973	0.0208052	0.0119279	0.01	0.0337879
eicosapentaenoate	Long-chain fatty acid	HMDB0001999	-0.102893	0.0196522	<0.0001	0.01	0.0337879
tetradecanedioate	Long-chain fatty acid	HMDB0000872	-0.104417	0.0256818	5.12841e-05	0.01	0.0337879
C18:0 LPC	lysophosphatidylcholine	HMDB0010384	-0.0279385	0.00989458	0.00483428	0.01	0.0337879
C16:0 LPC	lysophosphatidylcholine	HMDB0010382	-0.0374234	0.00900077	<0.0001	0.01	0.0337879
C15:0 LPC	lysophosphatidylcholine	HMDB0010381	-0.0483999	0.0119379	5.38361e-05	0.01	0.0337879
C20:3 LPC	lysophosphatidylcholine	HMDB0010393	-0.0508666	0.0116155	<0.0001	0.01	0.0337879
C18:3 LPC	lysophosphatidylcholine	HMDB0010387	-0.0544973	0.0156791	0.000529263	0.01	0.0337879
C16:1 LPC	lysophosphatidylcholine	HMDB0010383	-0.0563317	0.0107357	<0.0001	0.01	0.0337879
C22:6 LPC	lysophosphatidylcholine	HMDB0010404	-0.0616041	0.0137106	<0.0001	0.01	0.0337879
C14:0 LPC-A	lysophosphatidylcholine	HMDB0010379	-0.0799721	0.0128327	<0.0001	0.01	0.0337879
C14:0 LPC	lysophosphatidylcholine	HMDB0010379	-0.0803156	0.0128055	<0.0001	0.01	0.0337879
C16:1 LPC plasmalogen	lysophosphatidylcholine plasmalogen	NA	-0.0301988	0.0110025	0.006155	0.01	0.0337879
C18:0 LPE	lysophosphatidylethanolamine	HMDB0011130	-0.038101	0.0120372	0.00159194	0.01	0.0337879
C22:6 LPE-B	lysophosphatidylethanolamine	HMDB0011526	-0.0462278	0.0138465	0.000870325	0.01	0.0337879
C16:0 LPE	lysophosphatidylethanolamine	HMDB0011503	-0.0597764	0.0124848	<0.0001	0.01	0.0337879
C40:6 PC-A	phosphatidylcholine	HMDB0008057	-0.0263307	0.0091403	0.00404478	0.01	0.0337879
C36:1 PC	phosphatidylcholine	HMDB0008038	-0.0282829	0.0103384	0.00632509	0.01	0.0337879
C38:3 PC	phosphatidylcholine	HMDB0008047	-0.0309383	0.0107456	0.00406472	0.01	0.0337879
C32:0 PC	phosphatidylcholine	HMDB0007871	-0.0320677	0.00847597	0.000163078	0.01	0.0337879
C34:1 PC	phosphatidylcholine	HMDB0007972	-0.0380835	0.00936361	5.0985e-05	0.01	0.0337879
C40:5 PC	phosphatidylcholine	HMDB0008056	-0.0394417	0.0107452	0.000253567	0.01	0.0337879
C40:10 PC	phosphatidylcholine	HMDB0008511	-0.0422278	0.0108004	9.80248e-05	0.01	0.0337879
C40:6 PC-B	phosphatidylcholine	HMDB0008057	-0.0440368	0.0115544	0.000145946	0.01	0.0337879
C38:6 PC	phosphatidylcholine	HMDB0007991	-0.0453815	0.0106817	<0.0001	0.01	0.0337879
C36:5 PC	phosphatidylcholine	HMDB0007890	-0.0825087	0.0136848	<0.0001	0.01	0.0337879
C32:1 PC	phosphatidylcholine	HMDB0007873	-0.0890044	0.0153297	<0.0001	0.01	0.0337879
C30:0 PC	phosphatidylcholine	HMDB0007869	-0.104701	0.0157176	<0.0001	0.01	0.0337879
C31:1 PC	phosphatidylcholine	HMDB0007936	-0.140037	0.0269765	<0.0001	0.01	0.0337879
C30:1 PC	phosphatidylcholine	HMDB0007870	-0.160463	0.0281485	<0.0001	0.01	0.0337879
C28:0 PC	phosphatidylcholine	HMDB0007866	-0.204269	0.0366872	<0.0001	0.01	0.0337879
C34:5 PC	phosphatidylcholine	HMDB0007885	-0.211014	0.036907	<0.0001	0.01	0.0337879
C34:2 PC plasmalogen-A	phosphatidylcholine plasmalogen	HMDB0011210	0.0477903	0.0111418	<0.0001	<0.0001	<0.0001
C36:2 PC plasmalogen-A	phosphatidylcholine plasmalogen	HMDB0011243	0.044393	0.0100182	<0.0001	<0.0001	<0.0001
C36:3 PC plasmalogen-A	phosphatidylcholine plasmalogen	HMDB0011244	0.0400844	0.00973	<0.0001	<0.0001	<0.0001
C36:3 PC plasmalogen-B	phosphatidylcholine plasmalogen	HMDB0011244	0.0382854	0.010986	0.000511687	<0.0001	<0.0001
C36:1 PC plasmalogen	phosphatidylcholine plasmalogen	HMDB0011241	0.0371596	0.011899	0.00183755	<0.0001	<0.0001
C38:6 PC plasmalogen-B	phosphatidylcholine plasmalogen	HMDB0011319	0.0291862	0.00862596	0.00074085	<0.0001	<0.0001
C38:4 PC plasmalogen-B	phosphatidylcholine plasmalogen	HMDB0011252	0.0285218	0.00855486	0.00088468	<0.0001	<0.0001
C34:0 PC plasmalogen	phosphatidylcholine plasmalogen	HMDB0013405	0.0274354	0.0117559	0.0197884	<0.0001	<0.0001
C40:7 PC plasmalogen	phosphatidylcholine plasmalogen	HMDB0011294	0.0210805	0.00840308	0.0122623	<0.0001	<0.0001
C36:4 PC plasmalogen-B	phosphatidylcholine plasmalogen	HMDB0011310	0.019673	0.00826642	0.017489	<0.0001	<0.0001
C32:1 PC plasmalogen-B	phosphatidylcholine plasmalogen	HMDB0013404	-0.0244121	0.00867888	0.00499859	0.01	0.0337879
C34:2 PC plasmalogen-B	phosphatidylcholine plasmalogen	HMDB0011210	-0.0246549	0.00939162	0.00877996	0.01	0.0337879
C32:1 PC plasmalogen-A	phosphatidylcholine plasmalogen	HMDB0013404	-0.0475869	0.0123445	0.000122492	0.01	0.0337879
C40:11 PC plasmalogen	phosphatidylcholine plasmalogen	NA	-0.065765	0.0150248	<0.0001	0.01	0.0337879
C34:4 PC plasmalogen	phosphatidylcholine plasmalogen	HMDB0011212	-0.0710974	0.0266448	0.00773496	0.01	0.0337879
C36:3 PE	phosphatidylethanolamine	HMDB0009060	0.0484954	0.0193013	0.0121287	<0.0001	<0.0001
C36:0 PE	phosphatidylethanolamine	HMDB0008991	-0.0461615	0.0118795	0.000108094	0.01	0.0337879
C38:6 PE	phosphatidylethanolamine	HMDB0009102	-0.0480018	0.0170479	0.00495415	0.01	0.0337879
C34:3 PE plasmalogen	phosphatidylethanolamine plasmalogen	HMDB0011343	0.0849152	0.019178	<0.0001	<0.0001	<0.0001
C36:4 PE plasmalogen	phosphatidylethanolamine plasmalogen	HMDB0011442	0.0736638	0.0165846	<0.0001	<0.0001	<0.0001
C36:3 PE plasmalogen	phosphatidylethanolamine plasmalogen	HMDB0011441	0.0569916	0.0150233	0.000156609	<0.0001	<0.0001
C36:2 PE plasmalogen	phosphatidylethanolamine plasmalogen	HMDB0009082	0.0459839	0.0137195	0.000830451	<0.0001	<0.0001
C38:5 PE plasmalogen	phosphatidylethanolamine plasmalogen	HMDB0011386	0.0365196	0.0129052	0.00474199	<0.0001	<0.0001
C42:11 PE plasmalogen	phosphatidylethanolamine plasmalogen	NA	0.0166988	0.00598411	0.00535345	<0.0001	<0.0001
C40:6 PS	phosphatidylserine	HMDB0010167	-0.0385029	0.0101055	0.000146614	0.01	0.0337879
C34:0 PS	phosphatidylserine	HMDB0012356	-0.073921	0.0136308	<0.0001	0.01	0.0337879
C36:2 PS plasmalogen	phosphatidylserine plasmalogen	NA	0.0236912	0.010886	0.0297451	<0.0001	<0.0001
C36:1 PS plasmalogen	phosphatidylserine plasmalogen	NA	-0.0321115	0.0103353	0.0019387	0.01	0.0337879
hydroxyproline	Proline and derivatives	HMDB0000725	0.0612968	0.0136984	<0.0001	<0.0001	<0.0001
N-methylproline	Proline and derivatives	HMDB0094696	-0.117252	0.0342799	0.000648208	0.01	0.0337879
proline betaine	Proline and derivatives	HMDB0004827	-0.220917	0.0441955	<0.0001	0.01	0.0337879
4-pyridoxate	Pyridinecarboxylic acids	HMDB0000017	-0.10026	0.0282911	0.000410876	0.01	0.0337879
uridine	Pyrimidine nucleosides	HMDB0000296	-0.0232575	0.00711765	0.00111831	0.01	0.0337879
hydroxycotinine	Pyrrolidinylpyridines	HMDB0001390	0.240011	0.0845501	0.00461341	<0.0001	<0.0001
pantothenate	Secondary alcohols	HMDB0000210	-0.0652641	0.0183216	0.000383622	0.01	0.0337879
C18:2 SM	sphingomyelin	NA	0.0676811	0.0123885	<0.0001	<0.0001	<0.0001
C22:0 SM	sphingomyelin	HMDB0012103	0.0187866	0.00794484	0.0182211	<0.0001	<0.0001
C14:0 SM	sphingomyelin	HMDB0012097	-0.0438252	0.00880022	<0.0001	0.01	0.0337879
C54:6 TAG	triacylglycerol	HMDB0005391	0.0817439	0.0155605	<0.0001	<0.0001	<0.0001
C52:4 TAG	triacylglycerol	HMDB0005363	0.0536077	0.00976596	<0.0001	<0.0001	<0.0001
C54:4 TAG	triacylglycerol	HMDB0005370	0.0519584	0.00900109	<0.0001	<0.0001	<0.0001
C55:3 TAG	triacylglycerol	HMDB0043549	0.040944	0.0116032	0.000434926	<0.0001	<0.0001
C51:3 TAG	triacylglycerol	HMDB0043062	0.0328786	0.0123691	0.00797181	<0.0001	<0.0001
C54:3 TAG	triacylglycerol	HMDB0005405	0.0323226	0.00869293	0.000210723	<0.0001	<0.0001
C56:5 TAG	triacylglycerol	HMDB0005406	0.0301303	0.0103091	0.0035412	<0.0001	<0.0001
C52:3 TAG	triacylglycerol	HMDB0005384	0.0250726	0.00696737	0.000334223	<0.0001	<0.0001
C49:2 TAG	triacylglycerol	HMDB0011706	-0.0556714	0.0177416	0.00174697	0.01	0.0337879
C48:2 TAG	triacylglycerol	HMDB0005376	-0.0586946	0.0189736	0.00202817	0.01	0.0337879
C50:0 TAG	triacylglycerol	HMDB0005357	-0.068121	0.02602	0.00896579	0.01	0.0337879
C58:8 TAG	triacylglycerol	HMDB0005413	-0.0691402	0.021062	0.00106058	0.01	0.0337879
C48:1 TAG	triacylglycerol	HMDB0005359	-0.0734593	0.0237252	0.00200945	0.01	0.0337879
C46:2 TAG	triacylglycerol	HMDB0010419	-0.079496	0.0270724	0.00338941	0.01	0.0337879
C58:11 TAG	triacylglycerol	HMDB0010531	-0.0816025	0.0296275	0.00597924	0.01	0.0337879
C56:10 TAG	triacylglycerol	HMDB0010513	-0.0822125	0.0315832	0.00936449	0.01	0.0337879
C47:2 TAG	triacylglycerol	HMDB0048435	-0.0852054	0.0244558	0.000513334	0.01	0.0337879
C49:1 TAG	triacylglycerol	HMDB0011705	-0.0905885	0.0247278	0.000260745	0.01	0.0337879
C46:1 TAG	triacylglycerol	HMDB0010412	-0.109815	0.0300479	0.000269691	0.01	0.0337879
C47:1 TAG	triacylglycerol	HMDB0042100	-0.119183	0.0302987	8.89319e-05	0.01	0.0337879
C44:1 TAG	triacylglycerol	HMDB0042301	-0.136148	0.0380127	0.00035639	0.01	0.0337879
C44:0 TAG	triacylglycerol	HMDB0042063	-0.145936	0.0405097	0.000329282	0.01	0.0337879
C46:0 TAG	triacylglycerol	HMDB0010411	-0.15	0.0369386	5.23804e-05	0.01	0.0337879
C45:1 TAG	triacylglycerol	HMDB0042099	-0.177024	0.0404718	<0.0001	0.01	0.0337879
C42:0 TAG	triacylglycerol	HMDB0042061	-0.180032	0.0528747	0.000685863	0.01	0.0337879
C45:3 TAG	triacylglycerol	NA	-0.195277	0.0652562	0.00282912	0.01	0.0337879
C45:0 TAG	triacylglycerol	HMDB0042093	-0.206943	0.0521287	7.65962e-05	0.01	0.0337879
C43:0 TAG	triacylglycerol	HMDB0042062	-0.218013	0.0580178	0.000180507	0.01	0.0337879
C45:2 TAG	triacylglycerol	HMDB0043170	-0.219911	0.0531891	<0.0001	0.01	0.0337879
C43:1 TAG	triacylglycerol	HMDB0042098	-0.343465	0.0772129	<0.0001	0.01	0.0337879
trimethylamine-N-oxide	Trialkyl amine oxides	HMDB0000925	0.0574624	0.0196792	0.00357235	<0.0001	<0.0001
docosahexaenoic.acid	Very long-chain fatty acid	HMDB0244316	-0.0679541	0.0162479	<0.0001	0.01	0.0337879
Footnotes: Only the metabolites statistically significant at a false dicovery rate p-value <0.05 are shown. Metabolites are sorted alphabetically by metabolite class. Models are adjusted for age, body mass index, smoking pack years, case-control status, hypertension medication use, diabetes medication use, cholesterol medication use, WHI Hormone Trial arms, WHI Diet Modification trial arms, WHI C…

## Sheet: Supplemental Table 5
Supplemental Table 5. Crude Linear Regression Models Evaluating Associations Between the TMAO-DP and Metabolites in the Replication Sample.
Metabolite name	Metabolite class	HMDB ID	Beta Estimate	Std. Error	p-value	bootstrap p-value	FDR p-value
C4-OH carnitine	Acyl carnitines	HMDB0013127	0.171526	0.0249814	<0.0001	<0.0001	<0.0001
C7 carnitine	Acyl carnitines	HMDB0013238	0.119227	0.0225735	<0.0001	<0.0001	<0.0001
C5 carnitine	Acyl carnitines	HMDB0000688	0.054359	0.0132078	<0.0001	<0.0001	<0.0001
C10:2 carnitine	Acyl carnitines	HMDB0013325	0.0458525	0.0143853	0.00148669	<0.0001	<0.0001
2-aminooctanoate	Alpha amino acids	HMDB0000991	0.0706971	0.0287564	0.0141469	<0.0001	<0.0001
dimethylglycine	Alpha amino acids	HMDB0000092	0.0370986	0.0117683	0.00167485	<0.0001	<0.0001
indoxylsulfate	Arylsulfates	HMDB0000682	0.0635386	0.0223372	0.00455244	0.03	0.0435165
trimethylbenzene	Benzene and substituted derivatives	HMDB0013733	0.0435064	0.00899517	<0.0001	<0.0001	<0.0001
beta-hydroxybutyrate	Beta hydroxy acids and derivatives	HMDB0000011	0.100549	0.0287949	0.000503811	<0.0001	<0.0001
C22:0 Ceramide (d18:1)	ceramide	HMDB0004952	0.044728	0.0113828	9.19103e-05	<0.0001	<0.0001
C18:3 CE	cholesteryl ester	HMDB0010370	-0.0298179	0.00937597	0.00152369	0.01	0.015
C22:5 CE	cholesteryl ester	HMDB0010375	-0.044597	0.0164954	0.00699329	0.01	0.015
C22:6 CE	cholesteryl ester	HMDB0006733	-0.0512225	0.015406	0.000921779	0.01	0.015
C20:3 CE	cholesteryl ester	HMDB0006736	-0.0576269	0.0110471	<0.0001	0.01	0.015
C16:1 CE	cholesteryl ester	HMDB0000658	-0.073252	0.0102297	<0.0001	0.01	0.015
C14:0 CE	cholesteryl ester	HMDB0006725	-0.0808994	0.0123648	<0.0001	0.01	0.015
C20:5 CE	cholesteryl ester	HMDB0006731	-0.0919948	0.0161571	<0.0001	0.01	0.015
cystathionine	Cysteine and derivatives	HMDB0303077	0.0546134	0.0175749	0.00194837	<0.0001	<0.0001
C36:4 DAG-A	diacylglycerol	HMDB0007248	0.0905265	0.0202982	<0.0001	<0.0001	<0.0001
C36:3 DAG	diacylglycerol	HMDB0007219	0.0656232	0.0164612	7.26837e-05	<0.0001	<0.0001
indole-3-propionate	Indolyl carboxylic acids and derivatives	HMDB0002302	-0.199289	0.0365253	<0.0001	0.01	0.015
isoleucine	Isoleucine and derivatives	HMDB0000172	0.0216681	0.00687023	0.00166638	0.03	0.0435165
pipecolic acid	L-alpha-amino acids	HMDB0000716	-0.0914454	0.024951	0.00026236	0.01	0.015
eicosanedioate	Long-chain fatty acid	HMDB0242141	0.0862337	0.0230625	0.000196768	<0.0001	<0.0001
8,11,14-eicosatrienoic acid	Long-chain fatty acid	HMDB0002925	-0.0661384	0.0155519	<0.0001	0.01	0.015
palmitoleic.acid	Long-chain fatty acid	HMDB0003229	-0.0894378	0.0232372	0.000127348	0.01	0.015
eicosapentaenoate	Long-chain fatty acid	HMDB0001999	-0.129877	0.0193834	<0.0001	0.01	0.015
tetradecanedioate	Long-chain fatty acid	HMDB0000872	-0.24025	0.0303492	<0.0001	0.01	0.015
C16:1 LPC	lysophosphatidylcholine	HMDB0010383	-0.0412316	0.0113984	0.000314839	0.01	0.015
C18:3 LPC	lysophosphatidylcholine	HMDB0010387	-0.045901	0.0156564	0.00345878	0.01	0.015
C20:3 LPC	lysophosphatidylcholine	HMDB0010393	-0.047652	0.0119607	7.3441e-05	0.01	0.015
C22:6 LPC	lysophosphatidylcholine	HMDB0010404	-0.0668648	0.0136478	<0.0001	0.01	0.015
C14:0 LPC	lysophosphatidylcholine	HMDB0010379	-0.0351432	0.0139791	0.0121179	0.03	0.0435165
C16:0 LPE	lysophosphatidylethanolamine	HMDB0011503	-0.05338	0.0126363	<0.0001	0.01	0.015
C22:6 LPE-B	lysophosphatidylethanolamine	HMDB0011526	-0.0579558	0.0132512	<0.0001	0.01	0.015
C40:5 PC	phosphatidylcholine	HMDB0008056	-0.0296713	0.0112574	0.00854623	0.01	0.015
C32:0 PC	phosphatidylcholine	HMDB0007871	-0.032508	0.00926187	0.000471384	0.01	0.015
C34:1 PC	phosphatidylcholine	HMDB0007972	-0.0378468	0.0102966	0.000251805	0.01	0.015
C40:6 PC-B	phosphatidylcholine	HMDB0008057	-0.0426271	0.0111699	0.000145109	0.01	0.015
C40:10 PC	phosphatidylcholine	HMDB0008511	-0.059581	0.0104454	<0.0001	0.01	0.015
C38:6 PC	phosphatidylcholine	HMDB0007991	-0.0610165	0.01233	<0.0001	0.01	0.015
C30:0 PC	phosphatidylcholine	HMDB0007869	-0.0729426	0.0182768	7.13568e-05	0.01	0.015
C32:1 PC	phosphatidylcholine	HMDB0007873	-0.0830543	0.019597	<0.0001	0.01	0.015
C36:5 PC	phosphatidylcholine	HMDB0007890	-0.0902142	0.0165654	<0.0001	0.01	0.015
C30:1 PC	phosphatidylcholine	HMDB0007870	-0.0940258	0.0263448	0.000377929	0.01	0.015
C31:1 PC	phosphatidylcholine	HMDB0007936	-0.0961741	0.0230396	<0.0001	0.01	0.015
C28:0 PC	phosphatidylcholine	HMDB0007866	-0.0968103	0.0321049	0.00264082	0.01	0.015
C34:5 PC	phosphatidylcholine	HMDB0007885	-0.142481	0.030323	<0.0001	0.01	0.015
C36:1 PC plasmalogen	phosphatidylcholine plasmalogen	HMDB0011241	0.0588343	0.0118967	<0.0001	<0.0001	<0.0001
C38:4 PC plasmalogen-B	phosphatidylcholine plasmalogen	HMDB0011252	0.0587169	0.00891153	<0.0001	<0.0001	<0.0001
C34:2 PC plasmalogen-A	phosphatidylcholine plasmalogen	HMDB0011210	0.0571595	0.0108288	<0.0001	<0.0001	<0.0001
C34:0 PC plasmalogen	phosphatidylcholine plasmalogen	HMDB0013405	0.0557036	0.0120808	<0.0001	<0.0001	<0.0001
C36:2 PC plasmalogen-A	phosphatidylcholine plasmalogen	HMDB0011243	0.055456	0.0103868	<0.0001	<0.0001	<0.0001
C36:3 PC plasmalogen-A	phosphatidylcholine plasmalogen	HMDB0011244	0.0452833	0.0092478	<0.0001	<0.0001	<0.0001
C36:3 PC plasmalogen-B	phosphatidylcholine plasmalogen	HMDB0011244	0.0446414	0.0115598	0.000120932	<0.0001	<0.0001
C38:6 PC plasmalogen-B	phosphatidylcholine plasmalogen	HMDB0011319	0.0403577	0.0084366	<0.0001	<0.0001	<0.0001
C36:4 PC plasmalogen-B	phosphatidylcholine plasmalogen	HMDB0011310	0.03413	0.0080425	<0.0001	<0.0001	<0.0001
C40:7 PC plasmalogen	phosphatidylcholine plasmalogen	HMDB0011294	0.0316945	0.00805534	8.99976e-05	<0.0001	<0.0001
C32:1 PC plasmalogen-B	phosphatidylcholine plasmalogen	HMDB0013404	-0.0226948	0.00856309	0.00818837	0.01	0.015
C34:2 PC plasmalogen-B	phosphatidylcholine plasmalogen	HMDB0011210	-0.0320508	0.00983642	0.00116404	0.01	0.015
C32:1 PC plasmalogen-A	phosphatidylcholine plasmalogen	HMDB0013404	-0.0476585	0.0109977	<0.0001	0.01	0.015
C34:4 PC plasmalogen	phosphatidylcholine plasmalogen	HMDB0011212	-0.066337	0.0188711	0.000462037	0.01	0.015
C38:6 PE	phosphatidylethanolamine	HMDB0009102	-0.0885305	0.0209249	<0.0001	0.01	0.015
C34:3 PE plasmalogen	phosphatidylethanolamine plasmalogen	HMDB0011343	0.1391	0.0198761	<0.0001	<0.0001	<0.0001
C36:4 PE plasmalogen	phosphatidylethanolamine plasmalogen	HMDB0011442	0.108653	0.0161742	<0.0001	<0.0001	<0.0001
C36:3 PE plasmalogen	phosphatidylethanolamine plasmalogen	HMDB0011441	0.0891741	0.0131576	<0.0001	<0.0001	<0.0001
C36:2 PE plasmalogen	phosphatidylethanolamine plasmalogen	HMDB0009082	0.0851761	0.013229	<0.0001	<0.0001	<0.0001
C38:5 PE plasmalogen	phosphatidylethanolamine plasmalogen	HMDB0011386	0.083385	0.013756	<0.0001	<0.0001	<0.0001
C42:11 PE plasmalogen	phosphatidylethanolamine plasmalogen	NA	0.021366	0.0067635	0.00163787	<0.0001	<0.0001
C40:6 PS	phosphatidylserine	HMDB0010167	-0.0361525	0.0110489	0.00110983	0.01	0.015
C34:0 PS	phosphatidylserine	HMDB0012356	-0.0756761	0.0160231	<0.0001	0.01	0.015
C36:2 PS plasmalogen	phosphatidylserine plasmalogen	NA	0.0524057	0.0104542	<0.0001	<0.0001	<0.0001
hydroxyproline	Proline and derivatives	HMDB0000725	0.0561991	0.0162344	0.000562944	<0.0001	<0.0001
N-methylproline	Proline and derivatives	HMDB0094696	-0.192033	0.040474	<0.0001	0.01	0.015
proline betaine	Proline and derivatives	HMDB0004827	-0.245396	0.0490607	<0.0001	0.01	0.015
4-pyridoxate	Pyridinecarboxylic acids	HMDB0000017	-0.137277	0.0300592	<0.0001	0.01	0.015
uridine	Pyrimidine nucleosides	HMDB0000296	-0.0358659	0.00767712	<0.0001	0.01	0.015
hydroxycotinine	Pyrrolidinylpyridines	HMDB0001390	0.25567	0.0766061	0.000881402	<0.0001	<0.0001
pantothenate	Secondary alcohols	HMDB0000210	-0.0854992	0.0203044	<0.0001	0.01	0.015
C18:2 SM	sphingomyelin	NA	0.0973578	0.0132469	<0.0001	<0.0001	<0.0001
C22:0 SM	sphingomyelin	HMDB0012103	0.0340922	0.00822964	<0.0001	<0.0001	<0.0001
C54:6 TAG	triacylglycerol	HMDB0005391	0.0477416	0.0158359	0.00264663	<0.0001	<0.0001
C52:4 TAG	triacylglycerol	HMDB0005363	0.0459844	0.0100706	<0.0001	<0.0001	<0.0001
C51:3 TAG	triacylglycerol	HMDB0043062	0.0410906	0.0128735	0.0014644	<0.0001	<0.0001
C54:4 TAG	triacylglycerol	HMDB0005370	0.0366884	0.00981073	0.000196394	<0.0001	<0.0001
C54:3 TAG	triacylglycerol	HMDB0005405	0.0277238	0.0091308	0.00246664	<0.0001	<0.0001
C52:3 TAG	triacylglycerol	HMDB0005384	0.0259359	0.00685684	0.000165916	<0.0001	<0.0001
C58:8 TAG	triacylglycerol	HMDB0005413	-0.104646	0.0176854	<0.0001	0.01	0.015
C56:10 TAG	triacylglycerol	HMDB0010513	-0.106639	0.0258805	<0.0001	0.01	0.015
C58:11 TAG	triacylglycerol	HMDB0010531	-0.115488	0.0273214	<0.0001	0.01	0.015
docosahexaenoic.acid	Very long-chain fatty acid	HMDB0244316	-0.116187	0.0182785	<0.0001	0.01	0.015
Footnotes: Only the metabolites statistically significant at a false dicovery rate p-value <0.05 are shown. Metabolites are sorted alphabetically by metabolite class.

## Sheet: Supplemental Table 6
Supplemental Table 6. Adjusted Linear Regression Models Evaluating Associations Between the TMAO-DP and Metabolites in the Replication Sample.
Metabolite name	Metabolite class	HMDB ID	Beta Estimate	Std. Error	p-value	bootstrap p-value	FDR p-value
hydroxycotinine	Pyrrolidinylpyridines	HMDB0001390	0.207226	0.0755548	0.0062201	<0.0001	<0.0001
C34:3 PE plasmalogen	phosphatidylethanolamine plasmalogen	HMDB0011343	0.138158	0.020787	<0.0001	<0.0001	<0.0001
C4-OH carnitine	Acyl carnitines	HMDB0013127	0.13479	0.0246721	<0.0001	<0.0001	<0.0001
C36:4 PE plasmalogen	phosphatidylethanolamine plasmalogen	HMDB0011442	0.109935	0.0169277	<0.0001	<0.0001	<0.0001
C7 carnitine	Acyl carnitines	HMDB0013238	0.106717	0.0232023	<0.0001	<0.0001	<0.0001
beta-hydroxybutyrate	Beta hydroxy acids and derivatives	HMDB0000011	0.097426	0.0296043	0.00103928	<0.0001	<0.0001
eicosanedioate	Long-chain fatty acid	HMDB0242141	0.0957771	0.023947	6.89355e-05	<0.0001	<0.0001
2-aminooctanoate	Alpha amino acids	HMDB0000991	0.0956437	0.0299343	0.00144878	<0.0001	<0.0001
C36:3 PE plasmalogen	phosphatidylethanolamine plasmalogen	HMDB0011441	0.0915547	0.0137466	<0.0001	<0.0001	<0.0001
C36:2 PE plasmalogen	phosphatidylethanolamine plasmalogen	HMDB0009082	0.0831564	0.0138912	<0.0001	<0.0001	<0.0001
C18:2 SM	sphingomyelin	NA	0.0819609	0.0135181	<0.0001	<0.0001	<0.0001
C38:5 PE plasmalogen	phosphatidylethanolamine plasmalogen	HMDB0011386	0.0798759	0.0143238	<0.0001	<0.0001	<0.0001
C36:4 DAG-A	diacylglycerol	HMDB0007248	0.0768164	0.0210037	0.000270438	<0.0001	<0.0001
C34:2 PC plasmalogen-A	phosphatidylcholine plasmalogen	HMDB0011210	0.0689258	0.0110636	<0.0001	<0.0001	<0.0001
indoxylsulfate	Arylsulfates	HMDB0000682	0.0659868	0.0232681	0.00467668	<0.0001	<0.0001
C36:2 PC plasmalogen-A	phosphatidylcholine plasmalogen	HMDB0011243	0.0650304	0.010634	<0.0001	<0.0001	<0.0001
C36:1 PC plasmalogen	phosphatidylcholine plasmalogen	HMDB0011241	0.0637633	0.0123092	<0.0001	<0.0001	<0.0001
C36:3 PC plasmalogen-B	phosphatidylcholine plasmalogen	HMDB0011244	0.0637073	0.0115972	<0.0001	<0.0001	<0.0001
C38:4 PC plasmalogen-B	phosphatidylcholine plasmalogen	HMDB0011252	0.0578683	0.00931719	<0.0001	<0.0001	<0.0001
C34:0 PC plasmalogen	phosphatidylcholine plasmalogen	HMDB0013405	0.0576356	0.0125718	<0.0001	<0.0001	<0.0001
C54:6 TAG	triacylglycerol	HMDB0005391	0.0556341	0.0165424	0.000804797	<0.0001	<0.0001
C10:2 carnitine	Acyl carnitines	HMDB0013325	0.0522408	0.0146983	0.000399814	<0.0001	<0.0001
C36:3 PC plasmalogen-A	phosphatidylcholine plasmalogen	HMDB0011244	0.050203	0.00953913	<0.0001	<0.0001	<0.0001
hydroxyproline	Proline and derivatives	HMDB0000725	0.0485223	0.0168987	0.00418774	<0.0001	<0.0001
C36:2 PS plasmalogen	phosphatidylserine plasmalogen	NA	0.0454887	0.0108978	<0.0001	<0.0001	<0.0001
C38:6 PC plasmalogen-B	phosphatidylcholine plasmalogen	HMDB0011319	0.0442279	0.00873219	<0.0001	<0.0001	<0.0001
C5 carnitine	Acyl carnitines	HMDB0000688	0.0428077	0.0134203	0.00147556	<0.0001	<0.0001
cystathionine	Cysteine and derivatives	HMDB0303077	0.0422752	0.0177984	0.0177572	<0.0001	<0.0001
trimethylbenzene	Benzene and substituted derivatives	HMDB0013733	0.0420206	0.00938538	<0.0001	<0.0001	<0.0001
C52:4 TAG	triacylglycerol	HMDB0005363	0.0386692	0.0104705	0.000235494	<0.0001	<0.0001
C22:0 Ceramide (d18:1)	ceramide	HMDB0004952	0.0384937	0.0118293	0.00118206	<0.0001	<0.0001
C54:4 TAG	triacylglycerol	HMDB0005370	0.0351671	0.0102386	0.000621563	<0.0001	<0.0001
C40:7 PC plasmalogen	phosphatidylcholine plasmalogen	HMDB0011294	0.034899	0.00836501	<0.0001	<0.0001	<0.0001
C36:4 PC plasmalogen-B	phosphatidylcholine plasmalogen	HMDB0011310	0.0345851	0.00837305	<0.0001	<0.0001	<0.0001
C51:3 TAG	triacylglycerol	HMDB0043062	0.0331689	0.013377	0.0133458	<0.0001	<0.0001
dimethylglycine	Alpha amino acids	HMDB0000092	0.0327892	0.0121721	0.00720211	<0.0001	<0.0001
C22:0 SM	sphingomyelin	HMDB0012103	0.032323	0.00858009	0.000176359	<0.0001	<0.0001
C42:11 PE plasmalogen	phosphatidylethanolamine plasmalogen	NA	0.0226219	0.00704792	0.001378	<0.0001	<0.0001
C52:3 TAG	triacylglycerol	HMDB0005384	0.0172833	0.00704427	0.0143442	<0.0001	<0.0001
C40:6 PC-A	phosphatidylcholine	HMDB0008057	-0.0250956	0.00978235	0.0104747	0.01	0.0169231
uridine	Pyrimidine nucleosides	HMDB0000296	-0.0275682	0.00790569	0.000513028	0.01	0.0169231
C16:1 LPC	lysophosphatidylcholine	HMDB0010383	-0.0309417	0.0117434	0.00857028	0.01	0.0169231
C40:6 PC-B	phosphatidylcholine	HMDB0008057	-0.0312183	0.0116072	0.00729374	0.01	0.0169231
C40:6 PS	phosphatidylserine	HMDB0010167	-0.0322132	0.0115502	0.00540465	0.01	0.0169231
C34:1 PC	phosphatidylcholine	HMDB0007972	-0.035045	0.0107202	0.00112202	0.01	0.0169231
C32:1 PC plasmalogen-A	phosphatidylcholine plasmalogen	HMDB0013404	-0.0376112	0.0112874	0.000898685	0.01	0.0169231
C22:6 LPE-B	lysophosphatidylethanolamine	HMDB0011526	-0.0381943	0.0136406	0.00522449	0.01	0.0169231
C40:10 PC	phosphatidylcholine	HMDB0008511	-0.0399927	0.0105565	0.000162171	0.01	0.0169231
C20:3 LPC	lysophosphatidylcholine	HMDB0010393	-0.0424408	0.0124402	0.000676029	0.01	0.0169231
C22:6 LPC	lysophosphatidylcholine	HMDB0010404	-0.0439075	0.0139738	0.00173485	0.01	0.0169231
C38:6 PC	phosphatidylcholine	HMDB0007991	-0.0444464	0.0127234	0.000501526	0.01	0.0169231
C20:3 CE	cholesteryl ester	HMDB0006736	-0.0542333	0.0114312	<0.0001	0.01	0.0169231
C30:0 PC	phosphatidylcholine	HMDB0007869	-0.0592454	0.0190285	0.00191015	0.01	0.0169231
pantothenate	Secondary alcohols	HMDB0000210	-0.0595326	0.0210425	0.00477588	0.01	0.0169231
C34:0 PS	phosphatidylserine	HMDB0012356	-0.0595771	0.016661	0.000368614	0.01	0.0169231
8,11,14-eicosatrienoic acid	Long-chain fatty acid	HMDB0002925	-0.0647058	0.0161839	6.93305e-05	0.01	0.0169231
C14:0 CE	cholesteryl ester	HMDB0006725	-0.06981	0.0128282	<0.0001	0.01	0.0169231
C36:5 PC	phosphatidylcholine	HMDB0007890	-0.0727322	0.017194	<0.0001	0.01	0.0169231
C20:5 CE	cholesteryl ester	HMDB0006731	-0.0731152	0.0168017	<0.0001	0.01	0.0169231
C16:1 CE	cholesteryl ester	HMDB0000658	-0.0740061	0.0106349	<0.0001	0.01	0.0169231
C38:6 PE	phosphatidylethanolamine	HMDB0009102	-0.0781771	0.0215724	0.000307218	0.01	0.0169231
C31:1 PC	phosphatidylcholine	HMDB0007936	-0.0818944	0.0239948	0.000672602	0.01	0.0169231
C32:1 PC	phosphatidylcholine	HMDB0007873	-0.082316	0.0204426	6.15767e-05	0.01	0.0169231
C56:10 TAG	triacylglycerol	HMDB0010513	-0.0837225	0.0269878	0.00198356	0.01	0.0169231
C30:1 PC	phosphatidylcholine	HMDB0007870	-0.0845633	0.027488	0.00216189	0.01	0.0169231
C58:8 TAG	triacylglycerol	HMDB0005413	-0.0856083	0.0183746	<0.0001	0.01	0.0169231
pipecolic acid	L-alpha-amino acids	HMDB0000716	-0.0912259	0.0260274	0.000480269	0.01	0.0169231
4-pyridoxate	Pyridinecarboxylic acids	HMDB0000017	-0.0915551	0.0309314	0.00316165	0.01	0.0169231
palmitoleic.acid	Long-chain fatty acid	HMDB0003229	-0.0934221	0.0241736	0.000119641	0.01	0.0169231
C58:11 TAG	triacylglycerol	HMDB0010531	-0.0943153	0.0285602	0.000998473	0.01	0.0169231
docosahexaenoic.acid	Very long-chain fatty acid	HMDB0244316	-0.0944254	0.018881	<0.0001	0.01	0.0169231
eicosapentaenoate	Long-chain fatty acid	HMDB0001999	-0.109542	0.0201371	<0.0001	0.01	0.0169231
C46:0 TAG	triacylglycerol	HMDB0010411	-0.109907	0.041593	0.00838099	0.01	0.0169231
C34:5 PC	phosphatidylcholine	HMDB0007885	-0.113518	0.0315379	0.000337218	0.01	0.0169231
N-methylproline	Proline and derivatives	HMDB0094696	-0.129099	0.0406725	0.00155653	0.01	0.0169231
indole-3-propionate	Indolyl carboxylic acids and derivatives	HMDB0002302	-0.132676	0.0371498	0.000374847	0.01	0.0169231
tetradecanedioate	Long-chain fatty acid	HMDB0000872	-0.180031	0.0305297	<0.0001	0.01	0.0169231
proline betaine	Proline and derivatives	HMDB0004827	-0.186222	0.0498122	0.000197418	0.01	0.0169231
C36:3 DAG	diacylglycerol	HMDB0007219	0.0507088	0.016928	0.00281831	0.03	0.0477108
C14:2 carnitine	Acyl carnitines	HMDB0013331	0.047747	0.0168502	0.00471041	0.03	0.0477108
C32:0 PC	phosphatidylcholine	HMDB0007871	-0.0235697	0.00961387	0.0144192	0.03	0.0477108
C49:1 TAG	triacylglycerol	HMDB0011705	-0.0596437	0.0272524	0.028897	0.03	0.0477108
C28:0 PC	phosphatidylcholine	HMDB0007866	-0.0823967	0.03351	0.0141341	0.03	0.0477108
Footnotes: Only the metabolites statistically significant at a false dicovery rate p-value <0.05 are shown. Metabolites are sorted alphabetically by metabolite class. Models are adjusted for age, body mass index, smoking pack years, case-control status, hypertension medication use, diabetes medication use, cholesterol medication use, WHI Hormone Trial arms, WHI Diet Modification trial arms, WHI C…

## Sheet: Supplemental Table 7
Supplemental Table 7. Adjusted Linear Regression Models Evaluating Associations Between the TMAO-DP and Metabolites in the Discovery Sample, Excluding Participants with a History of CVD Events.
Metabolite name	Metabolite class	HMDB ID	Beta Estimate	Std. Error	p-value	bootstrap p-value	FDR p-value
C4-OH carnitine	Acyl carnitines	HMDB0013127	0.102696	0.0224934	<0.0001	<0.0001	<0.0001
C10:2 carnitine	Acyl carnitines	HMDB0013325	0.0577026	0.014955	0.000121876	<0.0001	<0.0001
C14:2 carnitine	Acyl carnitines	HMDB0013331	0.0414134	0.0154464	0.00746604	<0.0001	<0.0001
C7 carnitine	Acyl carnitines	HMDB0013238	0.0384892	0.0153658	0.0124172	<0.0001	<0.0001
C18:2 carnitine	Acyl carnitines	HMDB0006469	0.0380525	0.0125414	0.0024781	<0.0001	<0.0001
C2 carnitine	Acyl carnitines	HMDB0000201	0.0239705	0.0103626	0.0209276	<0.0001	<0.0001
2-aminooctanoate	Alpha amino acids	HMDB0000991	0.100451	0.025991	0.000118764	<0.0001	<0.0001
dimethylglycine	Alpha amino acids	HMDB0000092	0.0476534	0.0121264	9.1243e-05	<0.0001	<0.0001
creatine	Alpha amino acids and derivatives	HMDB0000064	0.0435229	0.0155993	0.0053758	<0.0001	<0.0001
alpha-hydroxybutyrate	Alpha hydroxy acids and derivatives	HMDB0000008	0.043787	0.0121378	0.000325362	<0.0001	<0.0001
indoxylsulfate	Arylsulfates	HMDB0000682	0.0568976	0.0210363	0.00695879	<0.0001	<0.0001
N-acetylaspartic acid	Aspartic acid and derivatives	HMDB0000812	-0.0480559	0.0236919	0.0428029	0.01	0.0368595
trimethylbenzene	Benzene and substituted derivatives	HMDB0013733	0.0296921	0.0104126	0.00444545	<0.0001	<0.0001
beta-hydroxybutyrate	Beta hydroxy acids and derivatives	HMDB0000011	0.0774758	0.0283786	0.00644963	<0.0001	<0.0001
C18:3 CE	cholesteryl ester	HMDB0010370	-0.0397445	0.0094274	<0.0001	0.01	0.0368595
C22:5 CE	cholesteryl ester	HMDB0010375	-0.0417375	0.0143465	0.00370785	0.01	0.0368595
C20:3 CE	cholesteryl ester	HMDB0006736	-0.0535404	0.0111004	<0.0001	0.01	0.0368595
C16:1 CE	cholesteryl ester	HMDB0000658	-0.0813487	0.01039	<0.0001	0.01	0.0368595
C20:5 CE	cholesteryl ester	HMDB0006731	-0.0861917	0.0152751	<0.0001	0.01	0.0368595
C14:0 CE	cholesteryl ester	HMDB0006725	-0.104599	0.0135644	<0.0001	0.01	0.0368595
cystathionine	Cysteine and derivatives	HMDB0303077	0.0621948	0.0170474	0.000278363	<0.0001	<0.0001
C36:4 DAG-A	diacylglycerol	HMDB0007248	0.0966418	0.0211244	<0.0001	<0.0001	<0.0001
C36:3 DAG	diacylglycerol	HMDB0007219	0.0613702	0.0163456	0.000184268	<0.0001	<0.0001
indole-3-propionate	Indolyl carboxylic acids and derivatives	HMDB0002302	-0.141644	0.0315668	<0.0001	0.01	0.0368595
eicosanedioate	Long-chain fatty acid	HMDB0242141	0.120112	0.0232613	<0.0001	<0.0001	<0.0001
eicosapentaenoate	Long-chain fatty acid	HMDB0001999	-0.0871845	0.0205925	<0.0001	0.01	0.0368595
tetradecanedioate	Long-chain fatty acid	HMDB0000872	-0.120718	0.0272416	<0.0001	0.01	0.0368595
C16:0 LPC	lysophosphatidylcholine	HMDB0010382	-0.0316471	0.00959161	0.00100492	0.01	0.0368595
C15:0 LPC	lysophosphatidylcholine	HMDB0010381	-0.0424511	0.0127701	0.000920603	0.01	0.0368595
C20:1 LPC	lysophosphatidylcholine	HMDB0010391	-0.0448208	0.015161	0.0031906	0.01	0.0368595
C20:3 LPC	lysophosphatidylcholine	HMDB0010393	-0.0458974	0.0124155	0.000230904	0.01	0.0368595
C16:1 LPC	lysophosphatidylcholine	HMDB0010383	-0.0517447	0.0115413	<0.0001	0.01	0.0368595
C18:3 LPC	lysophosphatidylcholine	HMDB0010387	-0.0530009	0.0170793	0.00197116	0.01	0.0368595
C22:6 LPC	lysophosphatidylcholine	HMDB0010404	-0.0558973	0.0145144	0.000125486	0.01	0.0368595
C14:0 LPC	lysophosphatidylcholine	HMDB0010379	-0.0695538	0.0137206	<0.0001	0.01	0.0368595
C14:0 LPC-A	lysophosphatidylcholine	HMDB0010379	-0.071925	0.0137702	<0.0001	0.01	0.0368595
C18:0 LPE	lysophosphatidylethanolamine	HMDB0011130	-0.0353537	0.012814	0.00591022	0.01	0.0368595
C22:6 LPE-B	lysophosphatidylethanolamine	HMDB0011526	-0.0381405	0.014664	0.00944161	0.01	0.0368595
C16:0 LPE	lysophosphatidylethanolamine	HMDB0011503	-0.0563005	0.0134422	<0.0001	0.01	0.0368595
putrescine	Monoalkylamines	HMDB0001414	-0.0452838	0.0148963	0.00243157	0.01	0.0368595
fructose/glucose/galactose	NA	NA	0.0093999	0.00394673	0.0174305	<0.0001	<0.0001
pentose monophosphate	NA	NA	-0.0558155	0.0222139	0.0121488	0.01	0.0368595
C38:2 PC	phosphatidylcholine	HMDB0008270	-0.0262071	0.0102104	0.0104204	0.01	0.0368595
C38:3 PC	phosphatidylcholine	HMDB0008047	-0.0278888	0.0116409	0.0167797	0.01	0.0368595
C36:1 PC	phosphatidylcholine	HMDB0008038	-0.0295625	0.0112841	0.00893805	0.01	0.0368595
C32:0 PC	phosphatidylcholine	HMDB0007871	-0.030704	0.00911539	0.00078669	0.01	0.0368595
C37:1 PC	phosphatidylcholine	HMDB0007952	-0.0312915	0.0125204	0.0126146	0.01	0.0368595
C38:1 PC	phosphatidylcholine	HMDB0008268	-0.0333576	0.0117372	0.00457923	0.01	0.0368595
C40:5 PC	phosphatidylcholine	HMDB0008056	-0.0347298	0.0115433	0.00269354	0.01	0.0368595
C34:1 PC	phosphatidylcholine	HMDB0007972	-0.0372529	0.0102248	0.000283728	0.01	0.0368595
C40:10 PC	phosphatidylcholine	HMDB0008511	-0.0382095	0.0116098	0.00103473	0.01	0.0368595
C38:6 PC	phosphatidylcholine	HMDB0007991	-0.0418531	0.0113451	0.000237893	0.01	0.0368595
C40:6 PC-B	phosphatidylcholine	HMDB0008057	-0.0436003	0.0124702	0.0004936	0.01	0.0368595
C36:5 PC	phosphatidylcholine	HMDB0007890	-0.0766933	0.0146404	<0.0001	0.01	0.0368595
C32:1 PC	phosphatidylcholine	HMDB0007873	-0.0869105	0.0164996	<0.0001	0.01	0.0368595
C30:0 PC	phosphatidylcholine	HMDB0007869	-0.0999314	0.0169499	<0.0001	0.01	0.0368595
C31:1 PC	phosphatidylcholine	HMDB0007936	-0.137792	0.0292747	<0.0001	0.01	0.0368595
C30:1 PC	phosphatidylcholine	HMDB0007870	-0.157401	0.0297301	<0.0001	0.01	0.0368595
C28:0 PC	phosphatidylcholine	HMDB0007866	-0.194382	0.0398628	<0.0001	0.01	0.0368595
C34:5 PC	phosphatidylcholine	HMDB0007885	-0.200358	0.0394103	<0.0001	0.01	0.0368595
C34:2 PC plasmalogen-A	phosphatidylcholine plasmalogen	HMDB0011210	0.0432926	0.0120616	0.000348631	<0.0001	<0.0001
C36:2 PC plasmalogen-A	phosphatidylcholine plasmalogen	HMDB0011243	0.0404785	0.0107567	0.000178172	<0.0001	<0.0001
C36:3 PC plasmalogen-A	phosphatidylcholine plasmalogen	HMDB0011244	0.0360799	0.0104806	0.00060156	<0.0001	<0.0001
C36:3 PC plasmalogen-B	phosphatidylcholine plasmalogen	HMDB0011244	0.0347803	0.0117371	0.00312015	<0.0001	<0.0001
C38:4 PC plasmalogen-B	phosphatidylcholine plasmalogen	HMDB0011252	0.0326075	0.00911169	0.000362933	<0.0001	<0.0001
C36:1 PC plasmalogen	phosphatidylcholine plasmalogen	HMDB0011241	0.0324308	0.0127819	0.0113328	<0.0001	<0.0001
C38:6 PC plasmalogen-B	phosphatidylcholine plasmalogen	HMDB0011319	0.0316118	0.00918722	0.000605281	<0.0001	<0.0001
C36:5 PC plasmalogen-B	phosphatidylcholine plasmalogen	HMDB0011220	0.0252947	0.0104873	0.0160577	<0.0001	<0.0001
C32:1 PC plasmalogen-A	phosphatidylcholine plasmalogen	HMDB0013404	-0.0536643	0.0133582	6.35315e-05	0.01	0.0368595
C40:11 PC plasmalogen	phosphatidylcholine plasmalogen	NA	-0.0661834	0.0159538	<0.0001	0.01	0.0368595
C36:3 PE	phosphatidylethanolamine	HMDB0009060	0.0473434	0.0209941	0.0243566	<0.0001	<0.0001
C36:0 PE	phosphatidylethanolamine	HMDB0008991	-0.0424432	0.0126876	0.000854448	0.01	0.0368595
C34:3 PE plasmalogen	phosphatidylethanolamine plasmalogen	HMDB0011343	0.0824624	0.0202462	5.03046e-05	<0.0001	<0.0001
C36:4 PE plasmalogen	phosphatidylethanolamine plasmalogen	HMDB0011442	0.0721209	0.0177996	5.49952e-05	<0.0001	<0.0001
C36:3 PE plasmalogen	phosphatidylethanolamine plasmalogen	HMDB0011441	0.0617991	0.0159011	0.000108812	<0.0001	<0.0001
C36:2 PE plasmalogen	phosphatidylethanolamine plasmalogen	HMDB0009082	0.0440839	0.0148139	0.00299626	<0.0001	<0.0001
C38:5 PE plasmalogen	phosphatidylethanolamine plasmalogen	HMDB0011386	0.0400509	0.0138073	0.00380956	<0.0001	<0.0001
C40:7 PE plasmalogen	phosphatidylethanolamine plasmalogen	HMDB0011394	0.0370618	0.0136968	0.00693507	<0.0001	<0.0001
C40:6 PS	phosphatidylserine	HMDB0010167	-0.0388045	0.0108798	0.000379702	0.01	0.0368595
C34:0 PS	phosphatidylserine	HMDB0012356	-0.0655884	0.014606	<0.0001	0.01	0.0368595
hydroxyproline	Proline and derivatives	HMDB0000725	0.0650487	0.0144818	<0.0001	<0.0001	<0.0001
N-methylproline	Proline and derivatives	HMDB0094696	-0.141033	0.0363263	0.000110627	0.01	0.0368595
proline betaine	Proline and derivatives	HMDB0004827	-0.237243	0.0461185	<0.0001	0.01	0.0368595
4-pyridoxate	Pyridinecarboxylic acids	HMDB0000017	-0.0909559	0.0297298	0.00228023	0.01	0.0368595
uridine	Pyrimidine nucleosides	HMDB0000296	-0.0226174	0.00758401	0.00293485	0.01	0.0368595
uracil	Pyrimidones	HMDB0000300	-0.0174994	0.00790303	0.0270487	0.01	0.0368595
pantothenate	Secondary alcohols	HMDB0000210	-0.0635781	0.0194901	0.00114565	0.01	0.0368595
C18:2 SM	sphingomyelin	NA	0.0753678	0.0132251	<0.0001	<0.0001	<0.0001
C22:0 SM	sphingomyelin	HMDB0012103	0.0235821	0.00858843	0.00615097	<0.0001	<0.0001
C24:1 SM	sphingomyelin	HMDB0012107	-0.0189733	0.00776139	0.0146841	0.01	0.0368595
C14:0 SM	sphingomyelin	HMDB0012097	-0.0370514	0.00947379	9.85169e-05	0.01	0.0368595
C54:6 TAG	triacylglycerol	HMDB0005391	0.0808655	0.0166967	<0.0001	<0.0001	<0.0001
C52:4 TAG	triacylglycerol	HMDB0005363	0.0536331	0.0105533	<0.0001	<0.0001	<0.0001
C54:4 TAG	triacylglycerol	HMDB0005370	0.0509399	0.00966812	<0.0001	<0.0001	<0.0001
C55:3 TAG	triacylglycerol	HMDB0043549	0.0404132	0.012161	0.000924117	<0.0001	<0.0001
C54:3 TAG	triacylglycerol	HMDB0005405	0.033921	0.00929689	0.000278066	<0.0001	<0.0001
C56:5 TAG	triacylglycerol	HMDB0005406	0.0289506	0.0111373	0.00948362	<0.0001	<0.0001
C52:3 TAG	triacylglycerol	HMDB0005384	0.0274229	0.00748674	0.000263263	<0.0001	<0.0001
C48:2 TAG	triacylglycerol	HMDB0005376	-0.0516979	0.0203427	0.0112014	0.01	0.0368595
C58:8 TAG	triacylglycerol	HMDB0005413	-0.0637571	0.0228608	0.00539468	0.01	0.0368595
C48:1 TAG	triacylglycerol	HMDB0005359	-0.0668237	0.0254488	0.00878407	0.01	0.0368595
C46:2 TAG	triacylglycerol	HMDB0010419	-0.0723641	0.0289718	0.0126678	0.01	0.0368595
C47:2 TAG	triacylglycerol	HMDB0048435	-0.0786343	0.0264038	0.00297407	0.01	0.0368595
C49:1 TAG	triacylglycerol	HMDB0011705	-0.0807982	0.026699	0.00254302	0.01	0.0368595
C44:2 TAG	triacylglycerol	HMDB0047770	-0.0938151	0.0394246	0.0175287	0.01	0.0368595
C46:1 TAG	triacylglycerol	HMDB0010412	-0.0992502	0.0321874	0.00210515	0.01	0.0368595
C60:12 TAG	triacylglycerol	HMDB0005478	-0.101564	0.0479399	0.0343866	0.01	0.0368595
C48:0 TAG	triacylglycerol	HMDB0005356	-0.102808	0.0320172	0.00136725	0.01	0.0368595
C47:1 TAG	triacylglycerol	HMDB0042100	-0.111431	0.0327042	0.000683963	0.01	0.0368595
C44:1 TAG	triacylglycerol	HMDB0042301	-0.125835	0.0407922	0.00209632	0.01	0.0368595
C44:0 TAG	triacylglycerol	HMDB0042063	-0.134817	0.0435433	0.00201826	0.01	0.0368595
C46:0 TAG	triacylglycerol	HMDB0010411	-0.139801	0.0395086	0.000421988	0.01	0.0368595
C42:0 TAG	triacylglycerol	HMDB0042061	-0.162902	0.056702	0.00415759	0.01	0.0368595
C45:1 TAG	triacylglycerol	HMDB0042099	-0.17263	0.0436554	8.24662e-05	0.01	0.0368595
C45:3 TAG	triacylglycerol	NA	-0.174327	0.0700711	0.0130228	0.01	0.0368595
C45:0 TAG	triacylglycerol	HMDB0042093	-0.203037	0.05653	0.000345491	0.01	0.0368595
C45:2 TAG	triacylglycerol	HMDB0043170	-0.209052	0.0573206	0.00027974	0.01	0.0368595
C43:0 TAG	triacylglycerol	HMDB0042062	-0.218033	0.062983	0.000560661	0.01	0.0368595
C43:1 TAG	triacylglycerol	HMDB0042098	-0.33301	0.0831888	6.74253e-05	0.01	0.0368595
valine	Valine and derivatives	HMDB0000883	0.0134047	0.00611286	0.0285605	<0.0001	<0.0001
docosahexaenoic.acid	Very long-chain fatty acid	HMDB0244316	-0.0592796	0.017006	0.00051324	0.01	0.0368595
Footnotes: Only the metabolites statistically significant at a false dicovery rate p-value <0.05 are shown. Metabolites are sorted alphabetically by metabolite class. Models are adjusted for age, body mass index, smoking pack years, case-control status, hypertension medication use, diabetes medication use, cholesterol medication use, WHI Hormone Trial arms, WHI Diet Modification trial arms, WHI C…

## Sheet: Supplemental Table 8
Supplemental Table 8. Adjusted Linear Regression Models Evaluating Associations Between the TMAO-DP in the Replication Sample, Stratified by Hormone Therapy Status.
Past/Never Users (n=544)
Metabolite name	Metabolite class	HMDB ID	Beta Estimate	Std. Error	p-value	bootstrap p-value	FDR p-value
C4-OH carnitine	Acyl carnitines	HMDB0013127	0.1195	0.0304009	9.58453e-05	<0.0001	<0.0001
C7 carnitine	Acyl carnitines	HMDB0013238	0.075762	0.0256535	0.00328314	<0.0001	<0.0001
2-aminooctanoate	Alpha amino acids	HMDB0000991	0.0907444	0.03603	0.0120751	<0.0001	<0.0001
trimethylbenzene	Benzene and substituted derivatives	HMDB0013733	0.0413642	0.0112613	0.000263835	<0.0001	<0.0001
C22:0 Ceramide (d18:1)	ceramide	HMDB0004952	0.0298336	0.0140187	0.0337852	<0.0001	<0.0001
C18:3 CE	cholesteryl ester	HMDB0010370	-0.0300083	0.0120963	0.0134173	0.01	0.0216393
C22:6 CE	cholesteryl ester	HMDB0006733	-0.0465759	0.0194949	0.0172355	0.01	0.0216393
C20:3 CE	cholesteryl ester	HMDB0006736	-0.0531856	0.013942	0.000152293	0.01	0.0216393
C16:1 CE	cholesteryl ester	HMDB0000658	-0.0640257	0.0121597	<0.0001	0.01	0.0216393
C14:0 CE	cholesteryl ester	HMDB0006725	-0.068032	0.0159434	<0.0001	0.01	0.0216393
C20:5 CE	cholesteryl ester	HMDB0006731	-0.0769782	0.0212522	0.000320185	0.01	0.0216393
C36:3 DAG	diacylglycerol	HMDB0007219	0.047956	0.0206463	0.0205693	<0.0001	<0.0001
indole-3-propionate	Indolyl carboxylic acids and derivatives	HMDB0002302	-0.159744	0.0442811	0.000338312	0.01	0.0216393
eicosanedioate	Long-chain fatty acid	HMDB0242141	0.0870599	0.0292224	0.00302184	<0.0001	<0.0001
8,11,14-eicosatrienoic acid	Long-chain fatty acid	HMDB0002925	-0.0625735	0.0198742	0.00173328	0.01	0.0216393
palmitoleic.acid	Long-chain fatty acid	HMDB0003229	-0.0901152	0.0297292	0.00255446	0.01	0.0216393
eicosapentaenoate	Long-chain fatty acid	HMDB0001999	-0.117255	0.0256845	<0.0001	0.01	0.0216393
tetradecanedioate	Long-chain fatty acid	HMDB0000872	-0.207832	0.036994	<0.0001	0.01	0.0216393
C16:1 LPC	lysophosphatidylcholine	HMDB0010383	-0.0330974	0.0146171	0.0239576	0.01	0.0216393
C20:3 LPC	lysophosphatidylcholine	HMDB0010393	-0.0435892	0.0154495	0.00496012	0.01	0.0216393
C22:6 LPC	lysophosphatidylcholine	HMDB0010404	-0.0604167	0.0174639	0.000584563	0.01	0.0216393
C16:0 LPE	lysophosphatidylethanolamine	HMDB0011503	-0.0462958	0.0164957	0.00519134	0.01	0.0216393
C22:6 LPE-B	lysophosphatidylethanolamine	HMDB0011526	-0.0479169	0.0172705	0.00572305	0.01	0.0216393
C38:3 PC	phosphatidylcholine	HMDB0008047	-0.0330992	0.0144305	0.0221971	0.01	0.0216393
C40:6 PC-B	phosphatidylcholine	HMDB0008057	-0.0429743	0.0144394	0.00305134	0.01	0.0216393
C40:10 PC	phosphatidylcholine	HMDB0008511	-0.0483815	0.0131521	0.000258358	0.01	0.0216393
C38:6 PC	phosphatidylcholine	HMDB0007991	-0.0503623	0.0154007	0.00114453	0.01	0.0216393
C30:0 PC	phosphatidylcholine	HMDB0007869	-0.0557719	0.0219037	0.0111699	0.01	0.0216393
C32:1 PC	phosphatidylcholine	HMDB0007873	-0.0644232	0.0219691	0.00350789	0.01	0.0216393
C36:5 PC	phosphatidylcholine	HMDB0007890	-0.0674613	0.0216136	0.00189874	0.01	0.0216393
C34:5 PC	phosphatidylcholine	HMDB0007885	-0.123004	0.0407778	0.00267995	0.01	0.0216393
C34:2 PC plasmalogen-A	phosphatidylcholine plasmalogen	HMDB0011210	0.062539	0.0138847	<0.0001	<0.0001	<0.0001
C36:1 PC plasmalogen	phosphatidylcholine plasmalogen	HMDB0011241	0.0573922	0.0146176	9.76327e-05	<0.0001	<0.0001
C36:2 PC plasmalogen-A	phosphatidylcholine plasmalogen	HMDB0011243	0.0566273	0.0130162	<0.0001	<0.0001	<0.0001
C34:0 PC plasmalogen	phosphatidylcholine plasmalogen	HMDB0013405	0.053527	0.0150651	0.000414671	<0.0001	<0.0001
C38:4 PC plasmalogen-B	phosphatidylcholine plasmalogen	HMDB0011252	0.0503354	0.0117837	<0.0001	<0.0001	<0.0001
C36:3 PC plasmalogen-B	phosphatidylcholine plasmalogen	HMDB0011244	0.0498161	0.014237	0.000506058	<0.0001	<0.0001
C36:3 PC plasmalogen-A	phosphatidylcholine plasmalogen	HMDB0011244	0.0447703	0.0120858	0.000234061	<0.0001	<0.0001
C38:6 PC plasmalogen-B	phosphatidylcholine plasmalogen	HMDB0011319	0.0367583	0.0107663	0.000688476	<0.0001	<0.0001
C36:4 PC plasmalogen-B	phosphatidylcholine plasmalogen	HMDB0011310	0.0332527	0.0105365	0.00169037	<0.0001	<0.0001
C38:6 PE	phosphatidylethanolamine	HMDB0009102	-0.0724853	0.0236369	0.00227508	0.01	0.0216393
C34:3 PE plasmalogen	phosphatidylethanolamine plasmalogen	HMDB0011343	0.105641	0.0245999	<0.0001	<0.0001	<0.0001
C36:4 PE plasmalogen	phosphatidylethanolamine plasmalogen	HMDB0011442	0.0927397	0.0211497	<0.0001	<0.0001	<0.0001
C36:2 PE plasmalogen	phosphatidylethanolamine plasmalogen	HMDB0009082	0.0765411	0.0170845	<0.0001	<0.0001	<0.0001
C36:3 PE plasmalogen	phosphatidylethanolamine plasmalogen	HMDB0011441	0.0763714	0.0165954	<0.0001	<0.0001	<0.0001
C38:5 PE plasmalogen	phosphatidylethanolamine plasmalogen	HMDB0011386	0.0721396	0.0173829	<0.0001	<0.0001	<0.0001
C42:11 PE plasmalogen	phosphatidylethanolamine plasmalogen	NA	0.0190252	0.00803529	0.0182558	<0.0001	<0.0001
C34:0 PS	phosphatidylserine	HMDB0012356	-0.055623	0.0213788	0.00953224	0.01	0.0216393
C36:2 PS plasmalogen	phosphatidylserine plasmalogen	NA	0.0399933	0.0134141	0.00300027	<0.0001	<0.0001
proline betaine	Proline and derivatives	HMDB0004827	-0.198971	0.0624528	0.00152744	0.01	0.0216393
4-pyridoxate	Pyridinecarboxylic acids	HMDB0000017	-0.138555	0.0364307	0.000159379	0.01	0.0216393
uridine	Pyrimidine nucleosides	HMDB0000296	-0.0258852	0.00946237	0.00643476	0.01	0.0216393
hydroxycotinine	Pyrrolidinylpyridines	HMDB0001390	0.26517	0.0939377	0.00493842	<0.0001	<0.0001
pantothenate	Secondary alcohols	HMDB0000210	-0.0743338	0.0259115	0.00428455	0.01	0.0216393
C18:2 SM	sphingomyelin	NA	0.0542859	0.0161576	0.00083603	<0.0001	<0.0001
C22:0 SM	sphingomyelin	HMDB0012103	0.0276471	0.0108013	0.0107542	<0.0001	<0.0001
C54:6 TAG	triacylglycerol	HMDB0005391	0.0386486	0.0200128	0.0539901	<0.0001	<0.0001
C58:8 TAG	triacylglycerol	HMDB0005413	-0.0823618	0.0235274	0.00050305	0.01	0.0216393
C56:10 TAG	triacylglycerol	HMDB0010513	-0.0943266	0.034926	0.0071388	0.01	0.0216393
C58:11 TAG	triacylglycerol	HMDB0010531	-0.101324	0.0373844	0.00693844	0.01	0.0216393
docosahexaenoic.acid	Very long-chain fatty acid	HMDB0244316	-0.100764	0.0231766	<0.0001	0.01	0.0216393
Current Users (n=326)
Metabolite name	Metabolite class	HMDB ID	Beta Estimate	Std. Error	p-value	bootstrap p-value	FDR p-value
C4-OH carnitine	Acyl carnitines	HMDB0013127	0.162745	0.0427621	0.000169906	<0.0001	<0.0001
C7 carnitine	Acyl carnitines	HMDB0013238	0.153409	0.0449995	0.000736769	<0.0001	<0.0001
C14:2 carnitine	Acyl carnitines	HMDB0013331	0.0868884	0.0292453	0.00319728	<0.0001	<0.0001
C10:2 carnitine	Acyl carnitines	HMDB0013325	0.0782793	0.0244987	0.00153911	<0.0001	<0.0001
C5 carnitine	Acyl carnitines	HMDB0000688	0.0694991	0.0232486	0.00301621	<0.0001	<0.0001
dimethylglycine	Alpha amino acids	HMDB0000092	0.0537523	0.0211767	0.011623	<0.0001	<0.0001
indoxylsulfate	Arylsulfates	HMDB0000682	0.134542	0.03974	0.0008006	<0.0001	<0.0001
beta-hydroxybutyrate	Beta hydroxy acids and derivatives	HMDB0000011	0.145044	0.0503368	0.00423076	<0.0001	<0.0001
C20:5 CE	cholesteryl ester	HMDB0006731	-0.0679335	0.0270744	0.0126059	0.01	0.0347368
C14:0 CE	cholesteryl ester	HMDB0006725	-0.0691485	0.0210387	0.00112838	0.01	0.0347368
C16:1 CE	cholesteryl ester	HMDB0000658	-0.0837394	0.0183978	<0.0001	0.01	0.0347368
cystathionine	Cysteine and derivatives	HMDB0303077	0.0737546	0.031397	0.0194386	<0.0001	<0.0001
8,11,14-eicosatrienoic acid	Long-chain fatty acid	HMDB0002925	-0.0608764	0.0275344	0.0277614	0.01	0.0347368
eicosapentaenoate	Long-chain fatty acid	HMDB0001999	-0.0898578	0.0331447	0.00707551	0.01	0.0347368
C32:1 PC	phosphatidylcholine	HMDB0007873	-0.0964028	0.0356477	0.00721756	0.01	0.0347368
C36:3 PC plasmalogen-B	phosphatidylcholine plasmalogen	HMDB0011244	0.0824504	0.0200412	<0.0001	<0.0001	<0.0001
C34:2 PC plasmalogen-A	phosphatidylcholine plasmalogen	HMDB0011210	0.0759764	0.018631	5.76393e-05	<0.0001	<0.0001
C36:2 PC plasmalogen-A	phosphatidylcholine plasmalogen	HMDB0011243	0.0711045	0.0182595	0.000120436	<0.0001	<0.0001
C38:4 PC plasmalogen-B	phosphatidylcholine plasmalogen	HMDB0011252	0.0651634	0.0153679	<0.0001	<0.0001	<0.0001
C36:1 PC plasmalogen	phosphatidylcholine plasmalogen	HMDB0011241	0.0647396	0.0220772	0.00361061	<0.0001	<0.0001
C34:0 PC plasmalogen	phosphatidylcholine plasmalogen	HMDB0013405	0.0572355	0.0228039	0.0125794	<0.0001	<0.0001
C38:6 PC plasmalogen-B	phosphatidylcholine plasmalogen	HMDB0011319	0.0561153	0.0151932	0.000260851	<0.0001	<0.0001
C36:3 PC plasmalogen-A	phosphatidylcholine plasmalogen	HMDB0011244	0.0544368	0.015758	0.000626976	<0.0001	<0.0001
C40:7 PC plasmalogen	phosphatidylcholine plasmalogen	HMDB0011294	0.048492	0.0142035	0.000723982	<0.0001	<0.0001
C36:4 PC plasmalogen-B	phosphatidylcholine plasmalogen	HMDB0011310	0.0365903	0.0138709	0.0087573	<0.0001	<0.0001
C32:1 PC plasmalogen-A	phosphatidylcholine plasmalogen	HMDB0013404	-0.048731	0.0195851	0.0133588	0.01	0.0347368
C34:3 PE plasmalogen	phosphatidylethanolamine plasmalogen	HMDB0011343	0.185084	0.0366351	<0.0001	<0.0001	<0.0001
C36:4 PE plasmalogen	phosphatidylethanolamine plasmalogen	HMDB0011442	0.128186	0.0279856	<0.0001	<0.0001	<0.0001
C36:3 PE plasmalogen	phosphatidylethanolamine plasmalogen	HMDB0011441	0.109837	0.0244215	<0.0001	<0.0001	<0.0001
C38:5 PE plasmalogen	phosphatidylethanolamine plasmalogen	HMDB0011386	0.0911781	0.0254804	0.000400337	<0.0001	<0.0001
C36:2 PE plasmalogen	phosphatidylethanolamine plasmalogen	HMDB0009082	0.0854939	0.0239716	0.000418201	<0.0001	<0.0001
C34:0 PS	phosphatidylserine	HMDB0012356	-0.0612476	0.0268318	0.0231194	0.01	0.0347368
C36:2 PS plasmalogen	phosphatidylserine plasmalogen	NA	0.0488799	0.0177992	0.00637695	<0.0001	<0.0001
C18:2 SM	sphingomyelin	NA	0.12267	0.0234615	<0.0001	<0.0001	<0.0001
C52:4 TAG	triacylglycerol	HMDB0005363	0.0472817	0.0188011	0.0124082	<0.0001	<0.0001
C58:8 TAG	triacylglycerol	HMDB0005413	-0.0760138	0.0286626	0.00840751	0.01	0.0347368
C49:1 TAG	triacylglycerol	HMDB0011705	-0.107331	0.0446593	0.0168261	0.01	0.0347368
C46:0 TAG	triacylglycerol	HMDB0010411	-0.172108	0.0707618	0.0155653	0.01	0.0347368
Footnotes: Only the metabolites statistically significant at a false dicovery rate p-value <0.05 are shown. Metabolites are sorted alphabetically by metabolite class. The metabolites that overlap across strata are highlighted. Models are adjusted for age, body mass index, smoking pack years, case-control status, hypertension medication use, diabetes medication use, cholesterol medication use, WHI…

## Sheet: Supplemental Table 9
Supplemental Table 9. Adjusted Linear Regression Models Evaluating Associations Between the Red Meat and Egg Intake with Metabolites in the Discovery Sample.
Metabolite name	Metabolite class	HMDB ID	Beta Estimate	Std. Error	p-value	bootstrap p-value	FDR p-value
aminoisobutyric acid	Beta amino acids and derivatives	HMDB0003911	0.0747038	0.0187434	7.17544e-05	<0.0001	<0.0001
C4-OH carnitine	Acyl carnitines	HMDB0013127	0.0864785	0.0209427	<0.0001	<0.0001	<0.0001
C9 carnitine	Acyl carnitines	HMDB0013288	0.0624505	0.017914	0.000509427	<0.0001	<0.0001
C7 carnitine	Acyl carnitines	HMDB0013238	0.0586971	0.0145763	6.04076e-05	<0.0001	<0.0001
C10:2 carnitine	Acyl carnitines	HMDB0013325	0.0513984	0.0140621	0.000269235	<0.0001	<0.0001
C14:1 carnitine	Acyl carnitines	HMDB0002014	0.0319957	0.0144453	0.026968	<0.0001	<0.0001
C5 carnitine	Acyl carnitines	HMDB0000688	0.031335	0.0115877	0.00695372	<0.0001	<0.0001
2-aminooctanoate	Alpha amino acids	HMDB0000991	0.0803962	0.0246658	0.00115067	<0.0001	<0.0001
dimethylglycine	Alpha amino acids	HMDB0000092	0.0392835	0.011365	0.000568133	<0.0001	<0.0001
creatine	Alpha amino acids and derivatives	HMDB0000064	0.0586716	0.0147265	7.22051e-05	<0.0001	<0.0001
guanidoacetic acid	Alpha amino acids and derivatives	HMDB0000128	-0.0358026	0.0105018	0.000675212	0.01	0.0416822
alpha-hydroxybutyrate	Alpha hydroxy acids and derivatives	HMDB0000008	0.0376245	0.0114659	0.00106532	<0.0001	<0.0001
indoxylsulfate	Arylsulfates	HMDB0000682	0.044019	0.0198888	0.0270855	<0.0001	<0.0001
trimethylbenzene	Benzene and substituted derivatives	HMDB0013733	0.0314179	0.00978803	0.00136663	<0.0001	<0.0001
C16:1 CE	cholesteryl ester	HMDB0000658	-0.0320001	0.009901	0.00126576	0.01	0.0416822
C20:5 CE	cholesteryl ester	HMDB0006731	-0.0374221	0.0144093	0.00952746	0.01	0.0416822
C20:1 CE	cholesteryl ester	HMDB0005193	-0.0384529	0.0130124	0.00319239	0.01	0.0416822
C14:0 CE	cholesteryl ester	HMDB0006725	-0.0623963	0.0128297	<0.0001	0.01	0.0416822
choline	Cholines	HMDB0000097	0.0221519	0.00694436	0.00146345	<0.0001	<0.0001
C32:0 DAG	diacylglycerol	HMDB0007098	-0.0492152	0.0230032	0.0326155	0.01	0.0416822
C30:0 DAG	diacylglycerol	HMDB0007011	-0.169443	0.0644035	0.00863371	0.01	0.0416822
alpha-glycerophosphocholine	Glycerophosphocholines	HMDB0000086	-0.0455744	0.0199816	0.0227498	0.01	0.0416822
3-methylhistidine	Histidine and derivatives	HMDB0000479	0.0817609	0.0307351	0.00792369	<0.0001	<0.0001
indole-3-propionate	Indolyl carboxylic acids and derivatives	HMDB0002302	-0.092621	0.0304486	0.00240688	0.01	0.0416822
N6,N6,N6-trimethyllysine	L-alpha-amino acids	HMDB0001325	0.0329944	0.0105164	0.00174975	<0.0001	<0.0001
eicosanedioate	Long-chain fatty acid	HMDB0242141	0.0886909	0.0219984	5.91976e-05	<0.0001	<0.0001
eicosapentaenoate	Long-chain fatty acid	HMDB0001999	-0.0497392	0.0198094	0.0121856	0.01	0.0416822
C18:0 LPC	lysophosphatidylcholine	HMDB0010384	-0.0191109	0.00989876	0.0537851	0.01	0.0416822
C16:0 LPC	lysophosphatidylcholine	HMDB0010382	-0.027685	0.00901913	0.0021962	0.01	0.0416822
C16:1 LPC	lysophosphatidylcholine	HMDB0010383	-0.0324056	0.0108091	0.00277867	0.01	0.0416822
C24:0 LPC	lysophosphatidylcholine	HMDB0008038	-0.0466741	0.0132734	0.000455351	0.01	0.0416822
C18:3 LPC	lysophosphatidylcholine	HMDB0010387	-0.0476732	0.0156756	0.00241201	0.01	0.0416822
C14:0 LPC-A	lysophosphatidylcholine	HMDB0010379	-0.0552326	0.0129311	<0.0001	0.01	0.0416822
C14:0 LPC	lysophosphatidylcholine	HMDB0010379	-0.0555757	0.0129048	<0.0001	0.01	0.0416822
C22:6 LPC	lysophosphatidylcholine	HMDB0010404	-0.0611359	0.0136916	<0.0001	0.01	0.0416822
C22:6 LPE-B	lysophosphatidylethanolamine	HMDB0011526	-0.0539669	0.0138	9.76933e-05	0.01	0.0416822
5-acetylamino-6-amino-3-methyluracil	N-acetylarylamines	HMDB0004400	0.227609	0.0640479	0.000395933	<0.0001	<0.0001
phenylacetylglutamine	N-acyl-alpha amino acids	HMDB0006344	0.059522	0.0207224	0.00415262	<0.0001	<0.0001
pentose monophosphate	NA	NA	-0.0497565	0.020837	0.0171135	0.01	0.0416822
N1-methyl-2-pyridone-5-carboxamide	Nicotinamides	HMDB0004193	0.0473008	0.0203547	0.020317	<0.0001	<0.0001
C38:2 PC	phosphatidylcholine	HMDB0008270	-0.0238881	0.00940649	0.011237	0.01	0.0416822
C34:1 PC	phosphatidylcholine	HMDB0007972	-0.0249492	0.00938959	0.00799564	0.01	0.0416822
C32:0 PC	phosphatidylcholine	HMDB0007871	-0.0263817	0.00848096	0.00191461	0.01	0.0416822
C40:5 PC	phosphatidylcholine	HMDB0008056	-0.0266884	0.0107646	0.0133142	0.01	0.0416822
C38:1 PC	phosphatidylcholine	HMDB0008268	-0.02824	0.0107972	0.00903225	0.01	0.0416822
C40:10 PC	phosphatidylcholine	HMDB0008511	-0.0358901	0.0108049	0.000924347	0.01	0.0416822
C38:6 PC	phosphatidylcholine	HMDB0007991	-0.0428926	0.0106748	6.26667e-05	0.01	0.0416822
C40:6 PC-B	phosphatidylcholine	HMDB0008057	-0.0469168	0.0115265	5.03105e-05	0.01	0.0416822
C36:5 PC	phosphatidylcholine	HMDB0007890	-0.0489912	0.0138097	0.000405197	0.01	0.0416822
C32:1 PC	phosphatidylcholine	HMDB0007873	-0.0499335	0.0154666	0.00128141	0.01	0.0416822
C30:0 PC	phosphatidylcholine	HMDB0007869	-0.0753609	0.0158456	<0.0001	0.01	0.0416822
C30:1 PC	phosphatidylcholine	HMDB0007870	-0.10691	0.0283361	0.000169949	0.01	0.0416822
C34:5 PC	phosphatidylcholine	HMDB0007885	-0.13892	0.0371605	0.000194757	0.01	0.0416822
C28:0 PC	phosphatidylcholine	HMDB0007866	-0.157803	0.0368392	<0.0001	0.01	0.0416822
C34:2 PC plasmalogen-A	phosphatidylcholine plasmalogen	HMDB0011210	0.0432178	0.0111418	0.000111174	<0.0001	<0.0001
C36:3 PC plasmalogen-B	phosphatidylcholine plasmalogen	HMDB0011244	0.0406017	0.0109617	0.000222831	<0.0001	<0.0001
C36:5 PC plasmalogen-B	phosphatidylcholine plasmalogen	HMDB0011220	0.0401726	0.00966066	<0.0001	<0.0001	<0.0001
C38:6 PC plasmalogen-B	phosphatidylcholine plasmalogen	HMDB0011319	0.0367136	0.00858663	<0.0001	<0.0001	<0.0001
C38:4 PC plasmalogen-B	phosphatidylcholine plasmalogen	HMDB0011252	0.0354572	0.00851822	<0.0001	<0.0001	<0.0001
C36:2 PC plasmalogen-A	phosphatidylcholine plasmalogen	HMDB0011243	0.0346825	0.0100378	0.000570902	<0.0001	<0.0001
C36:4 PC plasmalogen-B	phosphatidylcholine plasmalogen	HMDB0011310	0.0334684	0.00821342	<0.0001	<0.0001	<0.0001
C36:3 PC plasmalogen-A	phosphatidylcholine plasmalogen	HMDB0011244	0.033299	0.0097385	0.000650856	<0.0001	<0.0001
C36:1 PC plasmalogen	phosphatidylcholine plasmalogen	HMDB0011241	0.0323058	0.0118939	0.0067082	<0.0001	<0.0001
C38:4 PC plasmalogen-A	phosphatidylcholine plasmalogen	HMDB0011252	0.0287582	0.00834936	0.000594017	<0.0001	<0.0001
C38:2 PE	phosphatidylethanolamine	HMDB0008942	0.0285093	0.00923936	0.00208201	<0.0001	<0.0001
C38:6 PE	phosphatidylethanolamine	HMDB0009102	-0.0557952	0.0170005	0.00106329	0.01	0.0416822
C40:6 PE	phosphatidylethanolamine	HMDB0009012	-0.159093	0.0444251	0.000357052	0.01	0.0416822
C34:3 PE plasmalogen	phosphatidylethanolamine plasmalogen	HMDB0011343	0.096151	0.0191003	<0.0001	<0.0001	<0.0001
C36:4 PE plasmalogen	phosphatidylethanolamine plasmalogen	HMDB0011442	0.0740505	0.0165577	<0.0001	<0.0001	<0.0001
C36:2 PE plasmalogen	phosphatidylethanolamine plasmalogen	HMDB0009082	0.0665378	0.0136216	<0.0001	<0.0001	<0.0001
C36:3 PE plasmalogen	phosphatidylethanolamine plasmalogen	HMDB0011441	0.061923	0.0149826	<0.0001	<0.0001	<0.0001
C38:5 PE plasmalogen	phosphatidylethanolamine plasmalogen	HMDB0011386	0.0582828	0.0128126	<0.0001	<0.0001	<0.0001
C38:6 PE plasmalogen	phosphatidylethanolamine plasmalogen	HMDB0011387	0.044972	0.0114699	9.37005e-05	<0.0001	<0.0001
C36:5 PE plasmalogen	phosphatidylethanolamine plasmalogen	HMDB0011410	0.041275	0.0137295	0.0027046	<0.0001	<0.0001
C34:0 PS	phosphatidylserine	HMDB0012356	-0.0382971	0.0137429	0.00541695	0.01	0.0416822
hydroxyproline	Proline and derivatives	HMDB0000725	0.0531098	0.0137087	0.000113316	<0.0001	<0.0001
serotonin	Serotonins	HMDB0000259	0.129348	0.0572626	0.0240877	<0.0001	<0.0001
C18:2 SM	sphingomyelin	NA	0.0432681	0.0124687	0.000540407	<0.0001	<0.0001
2-phosphoglycerate	Sugar acids and derivatives	HMDB0003391	-0.0747971	0.0222433	0.000798506	0.01	0.0416822
C55:3 TAG	triacylglycerol	HMDB0043549	0.0551438	0.0115319	<0.0001	<0.0001	<0.0001
C51:3 TAG	triacylglycerol	HMDB0043062	0.0358317	0.012343	0.00376986	<0.0001	<0.0001
C54:4 TAG	triacylglycerol	HMDB0005370	0.0239184	0.00909434	0.00865711	<0.0001	<0.0001
C54:8 TAG	triacylglycerol	HMDB0010518	-0.0374459	0.0176117	0.0337094	0.01	0.0416822
C48:4 TAG	triacylglycerol	HMDB0042631	-0.0504684	0.0206186	0.0145325	0.01	0.0416822
C52:7 TAG	triacylglycerol	HMDB0010517	-0.0509169	0.0178932	0.0045153	0.01	0.0416822
C50:6 TAG	triacylglycerol	HMDB0010497	-0.0630547	0.0198665	0.00154574	0.01	0.0416822
C52:0 TAG	triacylglycerol	HMDB0005365	-0.0656689	0.027193	0.0159011	0.01	0.0416822
C48:1 TAG	triacylglycerol	HMDB0005359	-0.06666	0.0237076	0.00501484	0.01	0.0416822
C48:5 TAG	triacylglycerol	HMDB0042841	-0.0680037	0.0235498	0.00395743	0.01	0.0416822
C46:3 TAG	triacylglycerol	HMDB0042541	-0.0740148	0.0250103	0.00314884	0.01	0.0416822
C50:0 TAG	triacylglycerol	HMDB0005357	-0.0780595	0.0259553	0.00269436	0.01	0.0416822
C46:2 TAG	triacylglycerol	HMDB0010419	-0.0831582	0.0270214	0.00213926	0.01	0.0416822
C46:4 TAG	triacylglycerol	HMDB0042781	-0.0917128	0.0308419	0.00300713	0.01	0.0416822
C46:1 TAG	triacylglycerol	HMDB0010412	-0.0938698	0.0300515	0.00183315	0.01	0.0416822
C48:0 TAG	triacylglycerol	HMDB0005356	-0.101397	0.0298868	0.000716778	0.01	0.0416822
C45:1 TAG	triacylglycerol	HMDB0042099	-0.109027	0.0406287	0.00739493	0.01	0.0416822
C54:9 TAG	triacylglycerol	HMDB0010498	-0.110377	0.0513156	0.0316988	0.01	0.0416822
C45:0 TAG	triacylglycerol	HMDB0042093	-0.112838	0.052312	0.03122	0.01	0.0416822
C46:0 TAG	triacylglycerol	HMDB0010411	-0.124132	0.0369699	0.000813009	0.01	0.0416822
C44:0 TAG	triacylglycerol	HMDB0042063	-0.129057	0.0405005	0.00148034	0.01	0.0416822
C44:2 TAG	triacylglycerol	HMDB0047770	-0.130794	0.0366188	0.000369936	0.01	0.0416822
C44:1 TAG	triacylglycerol	HMDB0042301	-0.135181	0.0379582	0.000384793	0.01	0.0416822
C42:0 TAG	triacylglycerol	HMDB0042061	-0.187626	0.0527704	0.000393295	0.01	0.0416822
C43:1 TAG	triacylglycerol	HMDB0042098	-0.221845	0.0775	0.00428277	0.01	0.0416822
trimethylamine-N-oxide	Trialkyl amine oxides	HMDB0000925	0.118354	0.0193998	<0.0001	<0.0001	<0.0001
docosahexaenoic.acid	Very long-chain fatty acid	HMDB0244316	-0.0490197	0.0162852	0.00267154	0.01	0.0416822
1,7-dimethyluric acid	Xanthines	HMDB0011103	0.171749	0.0707593	0.0153745	<0.0001	<0.0001
Footnotes: Only the metabolites statistically significant at a false dicovery rate p-value <0.05 are shown. Metabolites are sorted alphabetically by metabolite class. Models are adjusted for age, body mass index, smoking pack years, case-control status, hypertension medication use, diabetes medication use, cholesterol medication use, WHI Hormone Trial arms, WHI Diet Modification trial arms, WHI C…

[truncated: 5 more sheets: Supplemental Table 10, Supplemental Table 11, Supplemental Table 12, Supplemental Table 13, Supplemental Table 14]
